# Supplementary material for: Solitary fibrous tumor with IGF-II-induced non-islet cell tumor hypoglycemia: a case report and molecular characterization by next-generation sequencing
Source: Front Oncol. 2023 Jul 4;13:1188579. doi: 10.3389/fonc.2023.1188579 (PMC10352493; doi:10.3389/fonc.2023.1188579)
Supplement: Supplementary file 2 [file Table_1.xlsx]

## Sheet: Sheet1
Laboratory analysis	Blood test results	Reference range
C-peptide	0,17 ng/mL	0.9 – 4.0 ng/mL
Potassium	3,2 mmol/L	3,6 – 5,2 mmol/L
TSH	1,2851 µIU/mL	0,4-4,0 µIU/mL
Cortisol (next Morning)	11,2 µd/dL	6,02-18,38 µd/dL
IGF-1 (next Morning)	<15 ng/ml	43.0-220 ng/ml
