# Supplementary material for: Solitary fibrous tumor with IGF-II-induced non-islet cell tumor hypoglycemia: a case report and molecular characterization by next-generation sequencing
Source: Front Oncol. 2023 Jul 4;13:1188579. doi: 10.3389/fonc.2023.1188579 (PMC10352493; doi:10.3389/fonc.2023.1188579)
Supplement: Supplementary file 5 [file Table_4.xlsx]

## Sheet: Sheet1
Results of differential expression analysis by DEseq2. Column legends: Gene - Ensemb gene identifier; Symbol - HGNC gene symbols; Gene biotype - biotype of the gene; baseMean - the average of the normalized count values, dividing by size factors, taken over all samples; log2FoldChange - Log2 (fold change) in expression; lfcSE - standard error value; stat - Wald statistic; padjusted - False Discov…
Gene (Ensembl ID)	Symbol	Gene biotype	baseMean	log2FoldChange	lfcSE	stat	pvalue	padj
ENSG00000229807	XIST	lncRNA	6907	-9.07536	2.18654	-4.15056	3.31656e-05	0.022583
ENSG00000133392	MYH11	protein_coding	24831.3	-8.92109	2.15727	-4.13536	3.54399e-05	0.022583
ENSG00000163017	ACTG2	protein_coding	5515.22	-8.60531	2.14723	-4.00764	6.13287e-05	0.022583
ENSG00000185567	AHNAK2	protein_coding	2412.27	-8.34444	2.145	-3.89018	0.00010017	0.022583
ENSG00000128591	FLNC	protein_coding	2853.56	-8.13868	2.11746	-3.84361	0.00012124	0.022583
ENSG00000167244	IGF2	protein_coding	166086	7.91399	2.06927	3.82453	0.000131022	0.022583
ENSG00000240801	Lnc-INS-IGF2-1	lncRNA	7811.56	8.06841	2.08781	3.86452	0.000111306	0.022583
ENSG00000149968	MMP3	protein_coding	927.417	8.47344	2.17812	3.89025	0.000100142	0.022583
ENSG00000052850	ALX4	protein_coding	1779.22	9.63802	2.2779	4.2311	2.32552e-05	0.022583
ENSG00000182253	SYNM	protein_coding	3960.44	-7.81675	2.07789	-3.76187	0.000168647	0.0256832
ENSG00000041982	TNC	protein_coding	1059.58	-7.80764	2.12302	-3.67761	0.000235434	0.0332014
ENSG00000130176	CNN1	protein_coding	1391.22	-7.54715	2.07791	-3.63208	0.000281144	0.0350182
ENSG00000149596	JPH2	protein_coding	822.439	-7.44027	2.09147	-3.55744	0.00037449	0.0350182
ENSG00000196557	CACNA1H	protein_coding	1230.58	-7.24281	2.04779	-3.53689	0.000404866	0.0350182
ENSG00000249669	CARMN	lncRNA	6542.79	-6.98859	1.99331	-3.50603	0.000454849	0.0350182
ENSG00000151834	GABRA2	protein_coding	1998.27	7.13416	2.01259	3.54477	0.000392958	0.0350182
ENSG00000139330	KERA	protein_coding	738.33	7.13835	2.03337	3.5106	0.000447094	0.0350182
ENSG00000243323	PTPRVP	unitary_pseudogene	1008.48	7.30922	2.04295	3.57779	0.000346518	0.0350182
ENSG00000065618	COL17A1	protein_coding	2090.95	7.36152	2.03433	3.61865	0.000296144	0.0350182
ENSG00000181656	GPR88	protein_coding	827.413	7.41135	2.06007	3.59763	0.000321132	0.0350182
ENSG00000128918	ALDH1A2	protein_coding	731.374	6.84227	2.00073	3.41989	0.000626467	0.0446481
ENSG00000055732	MCOLN3	protein_coding	700.063	6.86682	2.00466	3.42543	0.000613828	0.0446481
ENSG00000102837	OLFM4	protein_coding	668.115	-6.94443	2.03937	-3.40519	0.00066118	0.0600827
ENSG00000112936	C7	protein_coding	822.599	-6.92242	2.02631	-3.41627	0.000634843	0.0600827
ENSG00000107130	NCS1	protein_coding	688.859	-6.81755	2.02158	-3.37239	0.000745184	0.0650077
ENSG00000149591	TAGLN	protein_coding	7991.98	-6.33886	1.92915	-3.28583	0.00101682	0.0743162
ENSG00000018625	ATP1A2	protein_coding	708.276	-6.32196	1.95951	-3.2263	0.00125402	0.0743162
ENSG00000125740	FOSB	protein_coding	2439.83	-6.25131	1.92725	-3.24365	0.00118009	0.0743162
ENSG00000148357	HMCN2	protein_coding	724.489	-6.14585	1.93771	-3.1717	0.00151549	0.0743162
ENSG00000163431	LMOD1	protein_coding	1305.27	-6.09397	1.91843	-3.17654	0.00149044	0.0743162
ENSG00000101335	MYL9	protein_coding	4608.2	-6.0625	1.90341	-3.18507	0.00144717	0.0743162
ENSG00000107562	CXCL12	protein_coding	1393.15	-6.04034	1.91152	-3.15996	0.00157792	0.0743162
ENSG00000250305	TRMT9B	protein_coding	2143.52	5.91526	1.8891	3.13126	0.0017406	0.0743162
ENSG00000133048	CHI3L1	protein_coding	1077.03	6.01913	1.90519	3.15934	0.00158127	0.0743162
ENSG00000175426	PCSK1	protein_coding	1724.85	6.11498	1.91114	3.19965	0.00137593	0.0743162
ENSG00000107518	ATRNL1	protein_coding	1157.3	6.22766	1.92652	3.23259	0.00122672	0.0743162
ENSG00000225630	MTND2P28	unprocessed_pseudogene	692.009	-5.8953	1.90917	-3.08789	0.0020158	0.0829691
ENSG00000120738	EGR1	protein_coding	3230.52	-6.03798	1.90281	-3.17319	0.00150776	0.0865345
ENSG00000175084	DES	protein_coding	10022.1	-5.9636	1.89092	-3.15381	0.00161152	0.0901184
ENSG00000196104	SPOCK3	protein_coding	895.274	5.58962	1.86042	3.00449	0.00266026	0.103168
ENSG00000267519	MIR23AHG	lncRNA	1073.05	-5.61043	1.86743	-3.00436	0.00266139	0.10359
ENSG00000170345	FOS	protein_coding	5283.29	-5.51587	1.84578	-2.98837	0.0028047	0.10359
ENSG00000072163	LIMS2	protein_coding	843.768	-5.5622	1.8658	-2.98114	0.00287181	0.104489
ENSG00000125851	PCSK2	protein_coding	1357.61	5.76395	1.8758	3.07279	0.00212068	0.105115
ENSG00000123358	NR4A1	protein_coding	2646.07	-5.33667	1.82906	-2.91772	0.00352606	0.121551
ENSG00000148411	NACC2	protein_coding	690.186	-5.20965	1.82795	-2.85	0.0043719	0.144295
ENSG00000265107	GJA5	protein_coding	912.655	5.20065	1.81696	2.86228	0.00420599	0.144295
ENSG00000131471	AOC3	protein_coding	1094.87	-5.16975	1.81691	-2.84535	0.0044363	0.144598
ENSG00000140416	TPM1	protein_coding	4029.38	-5.39569	1.83374	-2.94245	0.00325625	0.144932
ENSG00000111371	SLC38A1	protein_coding	680.451	-5.13466	1.81927	-2.82237	0.00476703	0.145194
ENSG00000187676	B3GLCT	protein_coding	1302.72	5.3655	1.83297	2.92721	0.00342014	0.146257
ENSG00000141052	MYOCD	protein_coding	491.117	-6.32426	1.97519	-3.20185	0.00136546	0.154052
ENSG00000196924	FLNA	protein_coding	29722	-5.20801	1.81066	-2.87631	0.00402355	0.159547
ENSG00000119681	LTBP2	protein_coding	9350.91	4.93943	1.78164	2.77241	0.00556429	0.159547
ENSG00000130595	TNNT3	protein_coding	476.479	7.31502	2.073	3.5287	0.0004176	0.159547
ENSG00000138735	PDE5A	protein_coding	1546.29	-4.93038	1.78657	-2.75969	0.00578556	0.16009
ENSG00000122574	WIPF3	protein_coding	633.458	6.06972	1.91829	3.16414	0.00155543	0.16009
ENSG00000153179	RASSF3	protein_coding	758.738	-5.19384	1.82451	-2.84671	0.00441738	0.166103
ENSG00000142949	PTPRF	protein_coding	665.601	-4.85735	1.78647	-2.71897	0.0065486	0.169032
ENSG00000154330	PGM5	protein_coding	916.071	-5.08416	1.80905	-2.8104	0.004948	0.176316
ENSG00000171223	JUNB	protein_coding	1244.67	-4.77975	1.7707	-2.69936	0.00694733	0.176316
ENSG00000169554	ZEB2	protein_coding	1055.37	-4.75591	1.76915	-2.68824	0.007183	0.176316
ENSG00000135842	NIBAN1	protein_coding	906.071	-4.72748	1.76719	-2.67514	0.00746983	0.176316
ENSG00000173442	EHBP1L1	protein_coding	680.929	-4.72036	1.76957	-2.66752	0.00764125	0.176316
ENSG00000156011	PSD3	protein_coding	4593.67	4.7193	1.75762	2.68505	0.0072519	0.176316
ENSG00000156103	MMP16	protein_coding	1979.42	5.00346	1.79112	2.79349	0.00521431	0.176316
ENSG00000166165	CKB	protein_coding	645.14	-7.08769	2.06028	-3.44016	0.000581379	0.180832
ENSG00000091986	CCDC80	protein_coding	3097.52	-4.65341	1.75175	-2.65643	0.00789719	0.181623
ENSG00000079308	TNS1	protein_coding	13529.7	-4.62585	1.7465	-2.64865	0.00808146	0.181623
ENSG00000036672	USP2	protein_coding	743.888	4.66296	1.75669	2.6544	0.0079449	0.181623
ENSG00000173546	CSPG4	protein_coding	1197.18	-4.63202	1.75358	-2.64147	0.00825474	0.185031
ENSG00000197321	SVIL	protein_coding	2076.36	-4.56659	1.743	-2.61996	0.00879399	0.185031
ENSG00000152377	SPOCK1	protein_coding	3369.32	4.85382	1.77317	2.73736	0.00619336	0.185031
ENSG00000161638	ITGA5	protein_coding	1355.04	-4.57724	1.74632	-2.62108	0.00876518	0.185315
ENSG00000175727	MLXIP	protein_coding	1690.24	-4.5483	1.74174	-2.61136	0.00901838	0.19193
ENSG00000198467	TPM2	protein_coding	956.657	-4.53026	1.74319	-2.59884	0.00935395	0.19193
ENSG00000103335	PIEZO1	protein_coding	1038.31	-4.48475	1.7371	-2.58174	0.00983027	0.19193
ENSG00000060718	COL11A1	protein_coding	801.253	4.50389	1.73751	2.59215	0.0095378	0.19193
ENSG00000022267	FHL1	protein_coding	1687.07	-4.43276	1.72813	-2.56506	0.0103157	0.198858
ENSG00000159212	CLIC6	protein_coding	720.099	4.39335	1.72499	2.54689	0.0108687	0.206899
ENSG00000164116	GUCY1A1	protein_coding	973.419	-4.32008	1.71775	-2.51497	0.0119042	0.222685
ENSG00000184226	PCDH9	protein_coding	5686.13	4.29403	1.70828	2.51365	0.0119488	0.222685
ENSG00000158560	DYNC1I1	protein_coding	753.711	4.31504	1.71536	2.51553	0.0118855	0.222685
ENSG00000168490	PHYHIP	protein_coding	790.279	4.58577	1.74725	2.62457	0.00867588	0.222685
ENSG00000138650	PCDH10	protein_coding	680.221	4.58911	1.7486	2.62445	0.00867897	0.222685
ENSG00000130707	ASS1	protein_coding	1262.79	4.23785	1.70403	2.48695	0.0128843	0.224223
ENSG00000134504	KCTD1	protein_coding	1174.19	4.25709	1.70656	2.49454	0.0126119	0.224223
ENSG00000067715	SYT1	protein_coding	910.903	4.27963	1.71021	2.5024	0.0123355	0.224223
ENSG00000109099	PMP22	protein_coding	714.364	-4.25091	1.71182	-2.48327	0.0130183	0.226304
ENSG00000107796	ACTA2	protein_coding	4027.15	-4.20968	1.69929	-2.47732	0.0132375	0.226304
ENSG00000162512	SDC3	protein_coding	1134.43	-4.16598	1.69808	-2.45335	0.0141534	0.240688
ENSG00000162599	NFIA	protein_coding	2820.32	-4.16092	1.69415	-2.45605	0.0140474	0.240688
ENSG00000148400	NOTCH1	protein_coding	782.013	-4.38798	1.72776	-2.53969	0.011095	0.260187
ENSG00000187239	FNBP1	protein_coding	743.162	-4.09703	1.69249	-2.42072	0.0154898	0.260917
ENSG00000168477	TNXB	protein_coding	2035.34	-4.07943	1.68519	-2.42076	0.0154882	0.260917
ENSG00000165338	HECTD2	protein_coding	1601.25	4.01464	1.67652	2.39462	0.0166375	0.261209
ENSG00000163659	TIPARP	protein_coding	3345.83	4.32421	1.71232	2.52535	0.0115583	0.261209
ENSG00000184557	SOCS3	protein_coding	651.601	-5.18032	1.82548	-2.83779	0.00454271	0.262676
ENSG00000129116	PALLD	protein_coding	1937.63	-4.26957	1.70819	-2.49947	0.0124379	0.262676
ENSG00000111696	NT5DC3	protein_coding	1191.21	-3.97343	1.67421	-2.37332	0.017629	0.262676
ENSG00000120129	DUSP1	protein_coding	3549.27	-3.9485	1.66804	-2.36715	0.0179258	0.262676
ENSG00000189362	NEMP2	protein_coding	750.525	3.97154	1.67366	2.37297	0.0176455	0.262676
ENSG00000107731	UNC5B	protein_coding	1379.88	3.98863	1.67371	2.3831	0.0171674	0.262676
ENSG00000139880	CDH24	protein_coding	760.242	4.004	1.67757	2.38679	0.0169963	0.262676
ENSG00000180694	TMEM64	protein_coding	2549.13	4.25194	1.70417	2.49502	0.0125949	0.262676
ENSG00000007237	GAS7	protein_coding	963.737	-3.98705	1.67701	-2.37748	0.0174314	0.263151
ENSG00000159176	CSRP1	protein_coding	5487.08	-3.89748	1.66131	-2.34602	0.0189748	0.267563
ENSG00000164418	GRIK2	protein_coding	733.781	3.91168	1.66641	2.34737	0.0189066	0.267563
ENSG00000174099	MSRB3	protein_coding	692.7	-3.89183	1.66742	-2.33405	0.0195931	0.286844
ENSG00000244731	C4A	protein_coding	1186.93	-3.85596	1.65975	-2.32321	0.0201677	0.286844
ENSG00000168542	COL3A1	protein_coding	16615.7	-3.80351	1.64925	-2.30621	0.0210989	0.289474
ENSG00000077274	CAPN6	protein_coding	1192.08	3.79159	1.65002	2.29791	0.0215668	0.294785
ENSG00000164318	EGFLAM	protein_coding	671.159	3.79938	1.65295	2.29855	0.0215304	0.294785
ENSG00000116678	LEPR	protein_coding	1237.36	3.80687	1.6518	2.30468	0.0211847	0.294785
ENSG00000154146	NRGN	protein_coding	626.379	4.94467	1.7909	2.76099	0.00576261	0.294785
ENSG00000135503	ACVR1B	protein_coding	1460.41	3.749	1.64432	2.27998	0.0226091	0.296822
ENSG00000138386	NAB1	protein_coding	2484.7	3.75831	1.64462	2.28521	0.0223005	0.305006
ENSG00000154734	ADAMTS1	protein_coding	1065.09	-3.70194	1.64109	-2.25579	0.0240841	0.314599
ENSG00000170962	PDGFD	protein_coding	1310.09	3.6928	1.63761	2.25499	0.0241337	0.314599
ENSG00000187955	COL14A1	protein_coding	2662.35	-3.68803	1.63664	-2.25341	0.0242331	0.320481
ENSG00000112655	PTK7	protein_coding	1898.82	3.66628	1.63354	2.24438	0.0248081	0.320481
ENSG00000175785	PRIMA1	protein_coding	307.782	-6.50014	2.03153	-3.19963	0.00137602	0.330304
ENSG00000106624	AEBP1	protein_coding	1073.65	-3.64705	1.63408	-2.23186	0.0256239	0.330304
ENSG00000165424	ZCCHC24	protein_coding	759.676	-3.61915	1.63238	-2.2171	0.026616	0.330304
ENSG00000218336	TENM3	protein_coding	1134.36	3.62374	1.62928	2.22413	0.0261395	0.330304
ENSG00000197256	KANK2	protein_coding	2083.75	-3.60018	1.62614	-2.21394	0.0268331	0.334111
ENSG00000116106	EPHA4	protein_coding	1054.34	3.5721	1.62305	2.20086	0.027746	0.334111
ENSG00000131773	KHDRBS3	protein_coding	708.329	3.602	1.62804	2.21247	0.026934	0.334111
ENSG00000064989	CALCRL	protein_coding	712.364	3.61087	1.62913	2.21644	0.0266611	0.334111
ENSG00000187800	PEAR1	protein_coding	1215	3.50273	1.61407	2.17013	0.0299972	0.357946
ENSG00000125730	C3	protein_coding	1922.89	-3.44784	1.60721	-2.14523	0.0319346	0.378156
ENSG00000158747	NBL1	protein_coding	727.515	-3.41015	1.60606	-2.1233	0.0337289	0.388546
ENSG00000143878	RHOB	protein_coding	4507.33	-3.38345	1.59794	-2.11739	0.034227	0.388546
ENSG00000162065	TBC1D24	protein_coding	1538.68	3.68833	1.63673	2.25347	0.0242292	0.388546
ENSG00000241743	XACT	lncRNA	8766.08	3.68994	1.63539	2.2563	0.024052	0.388546
ENSG00000126778	SIX1	protein_coding	279.179	6.07212	1.94204	3.12667	0.001768	0.388546
ENSG00000111341	MGP	protein_coding	9611.28	3.37172	1.59584	2.11282	0.0346166	0.391962
ENSG00000116962	NID1	protein_coding	1044.43	-3.36939	1.59918	-2.10695	0.035122	0.397855
ENSG00000245532	NEAT1	lncRNA	36868.9	-3.3665	1.59505	-2.11059	0.0348076	0.397855
ENSG00000188783	PRELP	protein_coding	737.268	-3.36463	1.6002	-2.10264	0.0354975	0.397855
ENSG00000162772	ATF3	protein_coding	424.742	-5.68996	1.8997	-2.99519	0.00274271	0.404815
ENSG00000185215	TNFAIP2	protein_coding	632.768	-4.49309	1.74283	-2.57804	0.00993639	0.404815
ENSG00000158292	GPR153	protein_coding	1501.24	3.30547	1.58886	2.0804	0.037489	0.404815
ENSG00000109472	CPE	protein_coding	1895.72	3.31392	1.5896	2.08475	0.0370917	0.404815
ENSG00000130702	LAMA5	protein_coding	2122.77	-3.25631	1.5829	-2.05718	0.0396691	0.423596
ENSG00000137166	FOXP4	protein_coding	1450.06	3.25887	1.58303	2.05863	0.0395297	0.423596
ENSG00000151229	SLC2A13	protein_coding	966.551	3.24571	1.58217	2.05144	0.0402246	0.424477
ENSG00000196923	PDLIM7	protein_coding	720.559	-3.24838	1.58539	-2.04894	0.0404675	0.427786
ENSG00000017427	IGF1	protein_coding	2874.61	3.22118	1.57747	2.04199	0.0411528	0.428444
ENSG00000203709	MIR29B2CHG	lncRNA	681.531	-3.52476	1.62098	-2.17446	0.0296703	0.428535
ENSG00000062716	VMP1	protein_coding	2795.24	-3.21914	1.57776	-2.04032	0.0413186	0.428535
ENSG00000120694	HSPH1	protein_coding	755.003	3.19475	1.57635	2.02667	0.0426958	0.432887
ENSG00000113594	LIFR	protein_coding	4125.17	3.49009	1.61098	2.16644	0.0302774	0.432887
ENSG00000182871	COL18A1	protein_coding	1059.23	-3.15454	1.5717	-2.00708	0.0447408	0.436551
ENSG00000008513	ST3GAL1	protein_coding	1702.85	3.15991	1.57026	2.01235	0.044183	0.436551
ENSG00000092068	SLC7A8	protein_coding	1002.32	3.47151	1.61051	2.15553	0.03112	0.436551
ENSG00000082482	KCNK2	protein_coding	399.945	4.35895	1.72543	2.5263	0.0115272	0.436551
ENSG00000177469	CAVIN1	protein_coding	1662.83	-3.12651	1.56688	-1.99537	0.0460028	0.451655
ENSG00000163820	FYCO1	protein_coding	840.865	-3.38811	1.6025	-2.11427	0.0344925	0.473117
ENSG00000113580	NR3C1	protein_coding	3597.38	3.06039	1.55684	1.96578	0.0493244	0.480209
ENSG00000082153	BZW1	protein_coding	2364.18	3.07434	1.55903	1.97196	0.0486145	0.480209
ENSG00000143850	PLEKHA6	protein_coding	2340.34	3.351	1.59403	2.10221	0.0355345	0.480209
ENSG00000108821	COL1A1	protein_coding	33839.4	-3.0453	1.55444	-1.95909	0.0501019	0.480893
ENSG00000096060	FKBP5	protein_coding	5573.72	3.32918	1.5907	2.0929	0.0363578	0.481834
ENSG00000155966	AFF2	protein_coding	274.241	5.6921	1.89509	3.0036	0.00266803	0.481834
ENSG00000224389	C4B	protein_coding	794.845	-3.31355	1.59325	-2.07975	0.0375485	0.484063
ENSG00000038427	VCAN	protein_coding	988.694	-3.00327	1.55245	-1.93453	0.0530481	0.484063
ENSG00000150907	FOXO1	protein_coding	3602.32	3.00883	1.55031	1.94079	0.0522832	0.484063
ENSG00000152402	GUCY1A2	protein_coding	775.429	3.04106	1.55655	1.95371	0.0507355	0.484063
ENSG00000120645	IQSEC3	protein_coding	496.462	4.19829	1.70389	2.46395	0.0137415	0.484063
ENSG00000165092	ALDH1A1	protein_coding	2000.52	2.98114	1.54725	1.92673	0.0540131	0.494179
ENSG00000184985	SORCS2	protein_coding	1097.49	3.25478	1.58303	2.05605	0.039778	0.504377
ENSG00000120708	TGFBI	protein_coding	2832.34	2.92794	1.54019	1.90103	0.0572986	0.504394
ENSG00000072195	SPEG	protein_coding	1267.61	-3.22576	1.58023	-2.04133	0.0412185	0.516278
ENSG00000213949	ITGA1	protein_coding	1056.93	-2.94144	1.54431	-1.9047	0.0568193	0.516278
ENSG00000130522	JUND	protein_coding	1705.57	-2.91969	1.54034	-1.89548	0.0580282	0.516278
ENSG00000149212	SESN3	protein_coding	3790.36	2.88616	1.53457	1.88076	0.0600047	0.516278
ENSG00000067955	CBFB	protein_coding	781.96	2.89702	1.53801	1.88362	0.0596169	0.523999
ENSG00000130635	COL5A1	protein_coding	2353.72	-2.88202	1.53489	-1.87767	0.0604264	0.528147
ENSG00000074370	ATP2A3	protein_coding	424.76	-5.17583	1.83457	-2.82128	0.00478328	0.530224
ENSG00000198624	CCDC69	protein_coding	474.054	-4.05486	1.69168	-2.39694	0.0165327	0.530224
ENSG00000179820	MYADM	protein_coding	944.037	-2.8689	1.53527	-1.86867	0.0616694	0.530224
ENSG00000153944	MSI2	protein_coding	3020.37	2.83308	1.528	1.85411	0.0637228	0.530224
ENSG00000119508	NR4A3	protein_coding	1026.61	2.83741	1.52983	1.85473	0.063635	0.530224
ENSG00000129009	ISLR	protein_coding	2954.58	2.8385	1.5287	1.85681	0.0633383	0.530224
ENSG00000136237	RAPGEF5	protein_coding	1428.11	2.83944	1.52954	1.85641	0.0633955	0.530224
ENSG00000166225	FRS2	protein_coding	1363.43	2.84189	1.52991	1.85755	0.0632327	0.530224
ENSG00000174600	CMKLR1	protein_coding	716.223	2.84792	1.53201	1.85895	0.0630346	0.530224
ENSG00000165507	DEPP1	protein_coding	831.714	-3.11448	1.56749	-1.98691	0.046932	0.533101
ENSG00000156113	KCNMA1	protein_coding	1732.78	-2.83847	1.52985	-1.85539	0.0635403	0.533101
ENSG00000134824	FADS2	protein_coding	1061.69	2.78916	1.52354	1.83071	0.067144	0.533101
ENSG00000074047	GLI2	protein_coding	954.444	2.79189	1.5241	1.83183	0.0669764	0.533101
ENSG00000182175	RGMA	protein_coding	421.486	-3.99426	1.6855	-2.36977	0.0177992	0.540485
ENSG00000185585	OLFML2A	protein_coding	485.736	-3.98137	1.68209	-2.36692	0.0179366	0.540485
ENSG00000128016	ZFP36	protein_coding	3047.57	-2.77668	1.52114	-1.82539	0.067942	0.540485
ENSG00000106078	COBL	protein_coding	669.301	2.77167	1.52244	1.82055	0.0686757	0.540776
ENSG00000094975	SUCO	protein_coding	868.406	2.77957	1.52276	1.82535	0.0679478	0.540776
ENSG00000166963	MAP1A	protein_coding	694.788	-2.7962	1.52709	-1.83106	0.0670917	0.542229
ENSG00000198743	SLC5A3	protein_coding	2464.49	2.75012	1.51759	1.81217	0.0699603	0.545355
ENSG00000011028	MRC2	protein_coding	4199.53	2.73212	1.515	1.80338	0.0713288	0.557977
ENSG00000204287	HLA-DRA	protein_coding	968.233	-3.01988	1.55466	-1.94247	0.0520799	0.560447
ENSG00000172403	SYNPO2	protein_coding	6584.79	-2.71495	1.51285	-1.79459	0.0727192	0.560447
ENSG00000138685	FGF2	protein_coding	1423.17	2.6956	1.5111	1.78387	0.0744443	0.560447
ENSG00000144749	LRIG1	protein_coding	768.756	-2.71574	1.51622	-1.79112	0.0732736	0.561951
ENSG00000119655	NPC2	protein_coding	1274.47	2.67935	1.50918	1.77536	0.0758385	0.563388
ENSG00000134363	FST	protein_coding	504.586	4.9691	1.79601	2.76674	0.00566191	0.572779
ENSG00000077157	PPP1R12B	protein_coding	5158.7	-2.6548	1.50516	-1.7638	0.0777662	0.582775
ENSG00000097096	SYDE2	protein_coding	897.327	2.63376	1.50399	1.75118	0.0799149	0.585108
ENSG00000138814	PPP3CA	protein_coding	1582.19	2.61873	1.50119	1.74444	0.0810832	0.590821
ENSG00000197702	PARVA	protein_coding	1333.29	-2.61602	1.50184	-1.74187	0.0815312	0.591257
ENSG00000198959	TGM2	protein_coding	530.446	-3.82439	1.66124	-2.30213	0.0213281	0.593007
ENSG00000019144	PHLDB1	protein_coding	4867.82	2.61204	1.49955	1.74189	0.0815285	0.596042
ENSG00000159674	SPON2	protein_coding	2229.18	2.61418	1.50027	1.74247	0.0814259	0.596042
ENSG00000164976	MYORG	protein_coding	973.684	2.91319	1.53969	1.89207	0.0584822	0.596042
ENSG00000095637	SORBS1	protein_coding	3219.12	-2.88974	1.5355	-1.88195	0.0598425	0.602918
ENSG00000070961	ATP2B1	protein_coding	1251.41	2.56743	1.49497	1.71738	0.0859105	0.602918
ENSG00000171680	PLEKHG5	protein_coding	702.399	2.57228	1.49673	1.71861	0.0856862	0.602918
ENSG00000164292	RHOBTB3	protein_coding	1761.98	2.58297	1.49652	1.72598	0.0843506	0.605359
ENSG00000166033	HTRA1	protein_coding	386.033	-3.77783	1.65888	-2.27734	0.0227659	0.609862
ENSG00000113140	SPARC	protein_coding	7500.01	-2.5807	1.49558	-1.72556	0.0844273	0.614101
ENSG00000196562	SULF2	protein_coding	1592.65	2.85284	1.53109	1.86328	0.0624234	0.616022
ENSG00000140682	TGFB1I1	protein_coding	574.412	-3.70046	1.64467	-2.24998	0.0244505	0.629134
ENSG00000065534	MYLK	protein_coding	5571.65	-2.81608	1.52576	-1.8457	0.0649365	0.629134
ENSG00000136235	GPNMB	protein_coding	726.79	-2.5139	1.49072	-1.68636	0.0917265	0.629134
ENSG00000112769	LAMA4	protein_coding	1001.4	-2.48983	1.48658	-1.67487	0.0939602	0.629134
ENSG00000165323	FAT3	protein_coding	691.85	2.50981	1.48898	1.68559	0.0918741	0.629134
ENSG00000277586	NEFL	protein_coding	444.354	4.81546	1.77935	2.7063	0.00680368	0.629134
ENSG00000122733	PHF24	protein_coding	289.622	5.17409	1.82976	2.82775	0.00468766	0.629134
ENSG00000176853	FAM91A1	protein_coding	967.985	2.49226	1.48599	1.67717	0.0935097	0.638855
ENSG00000100345	MYH9	protein_coding	2658.88	-2.46273	1.48141	-1.66242	0.0964286	0.64547
ENSG00000010327	STAB1	protein_coding	1373.12	-2.45985	1.482	-1.65982	0.0969508	0.64547
ENSG00000198887	SMC5	protein_coding	757.623	2.46806	1.4834	1.66378	0.096156	0.64547
ENSG00000119403	PHF19	protein_coding	852.688	2.48828	1.48573	1.67479	0.0939759	0.64547
ENSG00000240583	AQP1	protein_coding	4499.72	2.45802	1.48018	1.66062	0.0967897	0.647134
ENSG00000108828	VAT1	protein_coding	719.126	-2.75438	1.52164	-1.81014	0.0702739	0.649416
ENSG00000145012	LPP	protein_coding	9829.91	-2.46888	1.48145	-1.66652	0.0956089	0.649416
ENSG00000125868	DSTN	protein_coding	1542.91	-2.43979	1.47922	-1.64938	0.0990699	0.653995
ENSG00000135269	TES	protein_coding	356.138	-5.1001	1.83012	-2.78675	0.0053239	0.657053
ENSG00000127603	MACF1	protein_coding	3881.05	-2.4152	1.47503	-1.63739	0.101549	0.657053
ENSG00000173848	NET1	protein_coding	1250.65	2.41591	1.47583	1.63699	0.101633	0.657053
ENSG00000122707	RECK	protein_coding	818.545	2.44339	1.48007	1.65085	0.0987683	0.657053
ENSG00000003989	SLC7A2	protein_coding	1152.03	2.44457	1.4796	1.65218	0.0984978	0.657053
ENSG00000239264	TXNDC5	protein_coding	1087.74	-2.41739	1.47708	-1.6366	0.101714	0.663351
ENSG00000142871	CCN1	protein_coding	2272.39	-2.38459	1.47162	-1.62038	0.105151	0.663351
ENSG00000183963	SMTN	protein_coding	1875.75	-2.38161	1.47149	-1.6185	0.105555	0.663351
ENSG00000133104	SPART	protein_coding	989.207	2.36751	1.47004	1.61051	0.107287	0.663351
ENSG00000189221	MAOA	protein_coding	879.751	2.38642	1.47266	1.62048	0.105129	0.663351
ENSG00000122863	CHST3	protein_coding	1492.34	2.39337	1.47274	1.62512	0.104137	0.663351
ENSG00000159388	BTG2	protein_coding	4455.27	-2.38557	1.47118	-1.62154	0.104902	0.670689
ENSG00000172349	IL16	protein_coding	856.069	2.35766	1.46906	1.60488	0.108521	0.670689
ENSG00000171791	BCL2	protein_coding	2098.58	2.38919	1.47187	1.62324	0.104538	0.670689
ENSG00000074181	NOTCH3	protein_coding	1153.62	-2.35772	1.46933	-1.60462	0.108577	0.674093
ENSG00000134243	SORT1	protein_coding	419.521	-3.55203	1.62854	-2.18111	0.0291749	0.676519
ENSG00000091490	SEL1L3	protein_coding	1324.32	2.36557	1.46935	1.60994	0.107411	0.676696
ENSG00000080546	SESN1	protein_coding	729.798	2.33913	1.46706	1.59443	0.110839	0.679921
ENSG00000130600	H19	lncRNA	3209.9	2.35258	1.46694	1.60373	0.108772	0.679921
ENSG00000136546	SCN7A	protein_coding	674.54	-2.35478	1.47057	-1.60127	0.109318	0.680672
ENSG00000133816	MICAL2	protein_coding	474.603	-4.65157	1.76663	-2.63301	0.00846313	0.682567
ENSG00000206560	ANKRD28	protein_coding	1093.85	2.28857	1.45988	1.56764	0.116965	0.682567
ENSG00000116128	BCL9	protein_coding	1058.4	2.31312	1.46304	1.58104	0.113869	0.682567
ENSG00000279561		TEC	391.891	4.62733	1.7583	2.63171	0.0084956	0.682567
ENSG00000160145	KALRN	protein_coding	980.888	2.30556	1.46221	1.57677	0.114849	0.701466
ENSG00000198947	DMD	protein_coding	1343.84	-2.29094	1.46054	-1.56855	0.116752	0.707684
ENSG00000092841	MYL6	protein_coding	1613.34	-2.29087	1.46021	-1.56886	0.116681	0.707684
ENSG00000067167	TRAM1	protein_coding	1928.57	2.25251	1.45467	1.54846	0.121511	0.712909
ENSG00000162407	PLPP3	protein_coding	2203.66	2.27704	1.45765	1.56213	0.118257	0.712909
ENSG00000161791	FMNL3	protein_coding	2120.17	2.55191	1.4924	1.70994	0.0872779	0.712909
ENSG00000144724	PTPRG	protein_coding	2288.73	2.2331	1.4521	1.53784	0.124088	0.715577
ENSG00000104885	DOT1L	protein_coding	974.959	2.24477	1.45456	1.54327	0.122766	0.715577
ENSG00000019582	CD74	protein_coding	2906.38	-2.22826	1.45163	-1.535	0.124783	0.716921
ENSG00000197956	S100A6	protein_coding	474.461	-4.54377	1.7532	-2.5917	0.0095504	0.729038
ENSG00000127951	FGL2	protein_coding	688.717	-2.23893	1.45577	-1.53797	0.124057	0.729038
ENSG00000131149	GSE1	protein_coding	2654.58	2.23679	1.45246	1.54	0.123561	0.729038
ENSG00000180747	SMG1P3	transcribed_unprocessed_pseudogene	768.278	-2.19281	1.44952	-1.51278	0.130335	0.733493
ENSG00000166341	DCHS1	protein_coding	1002.98	-2.17075	1.44601	-1.5012	0.133303	0.733493
ENSG00000111640	GAPDH	protein_coding	1732.35	-2.16726	1.44453	-1.50033	0.13353	0.733493
ENSG00000112576	CCND3	protein_coding	786.261	2.19115	1.44819	1.51303	0.130273	0.733493
ENSG00000077782	FGFR1	protein_coding	5538.27	2.49417	1.48472	1.67989	0.0929781	0.733493
ENSG00000150687	PRSS23	protein_coding	874.53	-2.20302	1.4504	-1.5189	0.128787	0.738666
ENSG00000117298	ECE1	protein_coding	487.594	-3.36837	1.60346	-2.10069	0.0356684	0.747336
ENSG00000084636	COL16A1	protein_coding	2517.57	2.12245	1.43821	1.47576	0.140008	0.753903
ENSG00000133026	MYH10	protein_coding	945.718	2.15324	1.44312	1.49208	0.135679	0.753903
ENSG00000107186	MPDZ	protein_coding	1290.88	2.16838	1.44452	1.50111	0.133328	0.753903
ENSG00000237296	SMG1P1	transcribed_unprocessed_pseudogene	856.104	-2.14284	1.44295	-1.48504	0.137534	0.757659
ENSG00000095319	NUP188	protein_coding	932.054	2.15037	1.44279	1.49043	0.136111	0.764237
ENSG00000164830	OXR1	protein_coding	738.967	2.10962	1.43821	1.46684	0.14242	0.76711
ENSG00000008441	NFIX	protein_coding	7078.08	2.13772	1.43967	1.48487	0.137578	0.76711
ENSG00000140262	TCF12	protein_coding	1830.32	2.42058	1.47598	1.63998	0.101009	0.76711
ENSG00000090376	IRAK3	protein_coding	718.506	2.09814	1.43685	1.46023	0.144226	0.774154
ENSG00000167074	TEF	protein_coding	271.09	-4.79644	1.7992	-2.66587	0.00767898	0.786287
ENSG00000011465	DCN	protein_coding	3785.35	-2.05443	1.42982	-1.43684	0.150762	0.786287
ENSG00000140396	NCOA2	protein_coding	1695.29	2.38704	1.47179	1.62186	0.104833	0.786287
ENSG00000152518	ZFP36L2	protein_coding	2844.16	-2.09068	1.43449	-1.45743	0.144997	0.791899
ENSG00000076555	ACACB	protein_coding	673.973	-2.06762	1.43439	-1.44146	0.149454	0.795322
ENSG00000159216	RUNX1	protein_coding	1574.29	2.0803	1.4334	1.4513	0.146697	0.795753
ENSG00000136068	FLNB	protein_coding	1260.51	-2.06743	1.4327	-1.44303	0.149012	0.800173
ENSG00000111799	COL12A1	protein_coding	6558.98	2.0191	1.42511	1.4168	0.15654	0.800173
ENSG00000136153	LMO7	protein_coding	634.308	3.24328	1.58312	2.04867	0.0404942	0.800173
ENSG00000049540	ELN	protein_coding	452.389	-4.37132	1.73236	-2.52333	0.011625	0.800549
ENSG00000075426	FOSL2	protein_coding	1545.62	-2.03795	1.42872	-1.42642	0.153748	0.800549
ENSG00000174282	ZBTB4	protein_coding	1119.83	-2.00535	1.42531	-1.40695	0.159441	0.800549
ENSG00000120690	ELF1	protein_coding	853.591	2.0051	1.42507	1.40702	0.159422	0.800549
ENSG00000163629	PTPN13	protein_coding	698.47	2.02814	1.42831	1.41996	0.15562	0.800549
ENSG00000171451	DSEL	protein_coding	674.133	2.02868	1.42846	1.42019	0.155554	0.800549
ENSG00000183087	GAS6	protein_coding	559.987	-4.3468	1.7263	-2.51799	0.0118028	0.802257
ENSG00000142173	COL6A2	protein_coding	4369.18	-2.03805	1.42773	-1.42748	0.153443	0.802257
ENSG00000204525	HLA-C	protein_coding	2258.85	-2.01529	1.42546	-1.41379	0.157424	0.802257
ENSG00000107957	SH3PXD2A	protein_coding	8298.68	2.30437	1.46052	1.57777	0.114618	0.811606
ENSG00000164442	CITED2	protein_coding	846.582	-2.30367	1.46328	-1.57432	0.115413	0.8117
ENSG00000166482	MFAP4	protein_coding	4459.8	1.97214	1.41951	1.38931	0.164739	0.8117
ENSG00000132640	BTBD3	protein_coding	691.585	1.98611	1.4232	1.39552	0.162859	0.8117
ENSG00000147416	ATP6V1B2	protein_coding	1060.45	1.99243	1.42315	1.40001	0.161509	0.8117
ENSG00000153721	CNKSR3	protein_coding	900.92	2.00284	1.42469	1.40581	0.159782	0.8117
ENSG00000162878	PKDCC	protein_coding	1118.42	2.29276	1.46038	1.56998	0.116421	0.8117
ENSG00000164754	RAD21	protein_coding	1802.96	2.29943	1.46064	1.57426	0.115427	0.8117
ENSG00000104635	SLC39A14	protein_coding	818.563	1.97332	1.42128	1.38841	0.165011	0.816973
ENSG00000244257	PKD1P1	unprocessed_pseudogene	788.757	-1.9888	1.42418	-1.39645	0.162578	0.820694
ENSG00000134871	COL4A2	protein_coding	2402.2	-1.94584	1.41694	-1.37326	0.169671	0.822668
ENSG00000198740	ZNF652	protein_coding	2208.83	1.929	1.41467	1.36357	0.172702	0.822668
ENSG00000083312	TNPO1	protein_coding	2551.69	1.97388	1.42	1.39006	0.164511	0.822668
ENSG00000242086	MUC20-OT1	lncRNA	785.217	-2.25683	1.45758	-1.54833	0.121542	0.825775
ENSG00000177606	JUN	protein_coding	3377.44	-2.23656	1.45255	-1.53975	0.123622	0.832133
ENSG00000166710	B2M	protein_coding	3920.38	-1.90704	1.41189	-1.3507	0.176792	0.832133
ENSG00000196569	LAMA2	protein_coding	1722.19	1.93599	1.41572	1.3675	0.17147	0.832133
ENSG00000159433	STARD9	protein_coding	595.315	-4.25668	1.71439	-2.48291	0.0130314	0.835598
ENSG00000123384	LRP1	protein_coding	18932.7	1.91499	1.41233	1.3559	0.175129	0.840471
ENSG00000182670	TTC3	protein_coding	3839.76	1.88416	1.40897	1.33726	0.181138	0.841136
ENSG00000112249	ASCC3	protein_coding	944.462	1.90327	1.41255	1.3474	0.177852	0.841136
ENSG00000101493	ZNF516	protein_coding	1106.57	1.86571	1.4078	1.32526	0.185085	0.846443
ENSG00000168077	SCARA3	protein_coding	1240.88	1.88574	1.41004	1.33736	0.181104	0.846443
ENSG00000104093	DMXL2	protein_coding	1371.91	1.91406	1.41332	1.35431	0.175639	0.846443
ENSG00000134769	DTNA	protein_coding	837.201	1.92308	1.41515	1.35892	0.174173	0.846443
ENSG00000178695	KCTD12	protein_coding	6382.48	2.20181	1.44764	1.52097	0.128268	0.846443
ENSG00000134294	SLC38A2	protein_coding	1151.16	-1.89838	1.41227	-1.3442	0.178884	0.851126
ENSG00000106772	PRUNE2	protein_coding	2600.35	-1.87105	1.40788	-1.32899	0.183852	0.851126
ENSG00000120885	CLU	protein_coding	1013.35	-1.86792	1.40889	-1.32581	0.184903	0.851126
ENSG00000046653	GPM6B	protein_coding	1391.74	1.87527	1.40865	1.33125	0.183105	0.851126
ENSG00000131016	AKAP12	protein_coding	563.049	-4.20694	1.70883	-2.46188	0.013821	0.85213
ENSG00000136636	KCTD3	protein_coding	1038.55	1.84016	1.40486	1.30985	0.190245	0.85213
ENSG00000140391	TSPAN3	protein_coding	1267.59	1.86639	1.4077	1.32584	0.184893	0.85213
ENSG00000234745	HLA-B	protein_coding	3310.06	-1.83056	1.40287	-1.30487	0.191936	0.857183
ENSG00000198668	CALM1	protein_coding	2259.01	-1.8433	1.4047	-1.31223	0.189441	0.859268
ENSG00000143384	MCL1	protein_coding	2214.33	-2.14526	1.44149	-1.48823	0.13669	0.863932
ENSG00000198363	ASPH	protein_coding	2350.36	2.14203	1.44067	1.48682	0.137061	0.863932
ENSG00000166888	STAT6	protein_coding	3397.76	2.14466	1.44078	1.48854	0.136609	0.863932
ENSG00000117592	PRDX6	protein_coding	1281.24	2.14677	1.44185	1.4889	0.136514	0.863932
ENSG00000122729	ACO1	protein_coding	666.061	1.82236	1.40362	1.29833	0.194172	0.868037
ENSG00000286219	NOTCH2NLC	protein_coding	1016.78	2.13254	1.44043	1.48049	0.138742	0.8695
ENSG00000149925	ALDOA	protein_coding	1051.4	-1.83084	1.40438	-1.30366	0.19235	0.869507
ENSG00000134247	PTGFRN	protein_coding	1025.97	-1.80175	1.40099	-1.28605	0.198425	0.869507
ENSG00000035403	VCL	protein_coding	2382.18	-1.79339	1.39874	-1.28214	0.199792	0.869507
ENSG00000157214	STEAP2	protein_coding	783.323	1.80862	1.40163	1.29037	0.196923	0.869507
ENSG00000206538	VGLL3	protein_coding	1206.19	1.81285	1.40141	1.29359	0.195807	0.869507
ENSG00000152078	TLCD4	protein_coding	441.787	3.02554	1.55665	1.94362	0.0519409	0.869507
ENSG00000151067	CACNA1C	protein_coding	1089.1	-2.11319	1.43866	-1.46886	0.14187	0.87157
ENSG00000145362	ANK2	protein_coding	982.074	-1.77594	1.39805	-1.2703	0.203977	0.872576
ENSG00000173821	RNF213	protein_coding	2378.32	-1.78569	1.39784	-1.27746	0.201438	0.882785
ENSG00000109906	ZBTB16	protein_coding	4001.48	2.08883	1.43382	1.45683	0.145163	0.884328
ENSG00000164938	TP53INP1	protein_coding	792.208	-1.77734	1.39876	-1.27065	0.203852	0.885964
ENSG00000118495	PLAGL1	protein_coding	858.157	1.74681	1.3942	1.25291	0.210238	0.885964
ENSG00000113387	SUB1	protein_coding	920.797	1.77225	1.39705	1.26857	0.204596	0.885964
ENSG00000205726	ITSN1	protein_coding	862.512	1.7918	1.39946	1.28035	0.200422	0.885964
ENSG00000106211	HSPB1	protein_coding	947.152	-2.06254	1.43273	-1.43959	0.149985	0.888874
ENSG00000124762	CDKN1A	protein_coding	1112.11	-1.75456	1.39527	-1.25751	0.20857	0.888874
ENSG00000138443	ABI2	protein_coding	1654.74	1.74859	1.39351	1.25481	0.209548	0.888874
ENSG00000185728	YTHDF3	protein_coding	877.804	1.77506	1.39746	1.2702	0.204012	0.888874
ENSG00000130592	LSP1	protein_coding	1048.96	1.77541	1.3972	1.27069	0.203839	0.888874
ENSG00000105926	PALS2	protein_coding	540.605	4.08371	1.68926	2.41746	0.0156291	0.888874
ENSG00000163297	ANTXR2	protein_coding	723.303	-1.74579	1.39533	-1.25117	0.210874	0.889796
ENSG00000206503	HLA-A	protein_coding	1755.2	-1.73451	1.39219	-1.24589	0.212806	0.889796
ENSG00000114698	PLSCR4	protein_coding	896.07	1.73808	1.39311	1.24763	0.212167	0.889796
ENSG00000100307	CBX7	protein_coding	656.964	-2.93429	1.54529	-1.89886	0.0575823	0.891334
ENSG00000054654	SYNE2	protein_coding	970.339	-1.73654	1.39346	-1.24621	0.212689	0.891334
ENSG00000110237	ARHGEF17	protein_coding	963.878	-1.71274	1.39071	-1.23155	0.218116	0.891334
ENSG00000171617	ENC1	protein_coding	791.412	1.7155	1.39073	1.23352	0.21738	0.891334
ENSG00000131504	DIAPH1	protein_coding	1049.9	1.72788	1.39166	1.24159	0.214387	0.891334
ENSG00000091656	ZFHX4	protein_coding	1661.68	1.74546	1.39314	1.25289	0.210246	0.891334
ENSG00000112902	SEMA5A	protein_coding	1336.92	2.0312	1.42756	1.42284	0.154782	0.891334
ENSG00000227733		lncRNA	590.324	2.93196	1.54345	1.89961	0.0574841	0.891334
ENSG00000138767	CNOT6L	protein_coding	1027.03	1.68638	1.38691	1.21592	0.224014	0.896538
ENSG00000198162	MAN1A2	protein_coding	1324.95	1.73151	1.39177	1.24411	0.213459	0.896538
ENSG00000010322	NISCH	protein_coding	1972.04	1.69193	1.3868	1.22002	0.222456	0.901928
ENSG00000104765	BNIP3L	protein_coding	1279.02	1.69965	1.38813	1.22442	0.220795	0.901928
ENSG00000172292	CERS6	protein_coding	923.434	1.68937	1.38743	1.21762	0.223367	0.907694
ENSG00000173598	NUDT4	protein_coding	1977.81	1.70952	1.38883	1.23091	0.218356	0.907694
ENSG00000102804	TSC22D1	protein_coding	3458.68	1.68279	1.38541	1.21466	0.224497	0.908245
ENSG00000120549	KIAA1217	protein_coding	762.809	1.68439	1.38722	1.21422	0.224664	0.908245
ENSG00000187079	TEAD1	protein_coding	1433.35	-1.67582	1.3857	-1.20937	0.226522	0.911613
ENSG00000205189	ZBTB10	protein_coding	824.829	1.67577	1.38608	1.209	0.226662	0.911613
ENSG00000137076	TLN1	protein_coding	3927.8	-1.67864	1.38504	-1.21198	0.22552	0.919854
ENSG00000070214	SLC44A1	protein_coding	1477.72	1.63161	1.3802	1.18216	0.237143	0.919854
ENSG00000147548	NSD3	protein_coding	1742.58	1.67509	1.38498	1.20947	0.226483	0.919854
ENSG00000114850	SSR3	protein_coding	1271.47	1.67681	1.38552	1.21024	0.226185	0.919854
ENSG00000113296	THBS4	protein_coding	805.2	1.67728	1.3863	1.2099	0.226318	0.919854
ENSG00000143248	RGS5	protein_coding	2312.14	-1.95202	1.41773	-1.37686	0.168555	0.930648
ENSG00000104388	RAB2A	protein_coding	849.98	1.95064	1.41846	1.37519	0.169074	0.931155
ENSG00000173273	TNKS	protein_coding	1241.27	1.62644	1.37982	1.17873	0.238504	0.931936
ENSG00000123908	AGO2	protein_coding	2308.92	1.61731	1.37819	1.1735	0.240595	0.935393
ENSG00000270629	NBPF14	protein_coding	1340.23	1.61808	1.37878	1.17356	0.240571	0.935393
ENSG00000139329	LUM	protein_coding	2077.69	-1.63589	1.38067	-1.18485	0.236075	0.940183
ENSG00000247828	TMEM161B-DT	lncRNA	1102.13	1.60394	1.37745	1.16443	0.244251	0.940183
ENSG00000198838	RYR3	protein_coding	706.718	1.60663	1.37856	1.16544	0.243841	0.940183
ENSG00000197614	MFAP5	protein_coding	2017.49	1.92406	1.41414	1.36059	0.173644	0.940183
ENSG00000164877	MICALL2	protein_coding	328.739	-4.27536	1.72585	-2.47726	0.0132397	0.955253
ENSG00000079805	DNM2	protein_coding	783.907	-1.56767	1.37431	-1.1407	0.253996	0.955253
ENSG00000186174	BCL9L	protein_coding	709.922	-1.55503	1.37327	-1.13236	0.257485	0.955253
ENSG00000146122	DAAM2	protein_coding	1159.11	1.54723	1.37074	1.12875	0.259001	0.955253
ENSG00000083642	PDS5B	protein_coding	773.499	1.57482	1.37481	1.14548	0.252011	0.955253
ENSG00000151131	NOPCHAP1	protein_coding	674.239	1.57856	1.37553	1.1476	0.251133	0.955253
ENSG00000104408	EIF3E	protein_coding	2200.79	1.58008	1.37406	1.14994	0.250168	0.955253
ENSG00000133083	DCLK1	protein_coding	1289.38	1.58991	1.37567	1.15574	0.247788	0.955253
ENSG00000151553	FHIP2A	protein_coding	737.533	1.90136	1.4128	1.34581	0.178364	0.955253
ENSG00000112245	PTP4A1	protein_coding	1692.23	1.90588	1.41211	1.34967	0.177122	0.955253
ENSG00000138758	SEPTIN11	protein_coding	2199.64	1.55968	1.37138	1.1373	0.255411	0.957018
ENSG00000171150	SOCS5	protein_coding	819.183	1.58838	1.37621	1.15417	0.24843	0.957935
ENSG00000131446	MGAT1	protein_coding	693.107	-1.53774	1.37153	-1.12118	0.26221	0.959904
ENSG00000163453	IGFBP7	protein_coding	1341.91	-1.54962	1.37124	-1.13009	0.25844	0.9614
ENSG00000204592	HLA-E	protein_coding	1704.35	-1.55324	1.37127	-1.1327	0.257339	0.963188
ENSG00000115355	CCDC88A	protein_coding	992.605	1.54951	1.37122	1.13003	0.258465	0.964755
ENSG00000166348	USP54	protein_coding	863.521	1.8628	1.40787	1.32313	0.185791	0.964755
ENSG00000117984	CTSD	protein_coding	1303.04	-1.56254	1.37264	-1.13834	0.254978	0.964968
ENSG00000116604	MEF2D	protein_coding	773.8	-1.536	1.37102	-1.12033	0.262572	0.964968
ENSG00000067082	KLF6	protein_coding	1857.65	-1.53107	1.36884	-1.11851	0.263347	0.964968
ENSG00000184432	COPB2	protein_coding	898.248	1.51312	1.36792	1.10615	0.268663	0.964968
ENSG00000183023	SLC8A1	protein_coding	695.567	-1.52996	1.3707	-1.11619	0.264341	0.966566
ENSG00000265491	RNF115	protein_coding	884.07	1.51661	1.36835	1.10835	0.267713	0.966566
ENSG00000213853	EMP2	protein_coding	1009.38	1.53136	1.36929	1.11836	0.263415	0.966566
ENSG00000065243	PKN2	protein_coding	693.478	1.54576	1.37153	1.12703	0.259729	0.966566
ENSG00000133835	HSD17B4	protein_coding	788.261	1.54597	1.37127	1.1274	0.259574	0.966566
ENSG00000156017	CARNMT1	protein_coding	400.069	2.75348	1.52212	1.80898	0.0704542	0.966566
ENSG00000106333	PCOLCE	protein_coding	1169.16	1.52054	1.36838	1.1112	0.266482	0.967325
ENSG00000106948	AKNA	protein_coding	486.585	-2.74334	1.52228	-1.80212	0.0715261	0.969097
ENSG00000018408	WWTR1	protein_coding	806.793	-1.50823	1.36826	-1.1023	0.27033	0.969097
ENSG00000105974	CAV1	protein_coding	1264.86	-1.82027	1.40276	-1.29763	0.194413	0.974716
ENSG00000198888	MT-ND1	protein_coding	6472.41	-1.49578	1.36421	-1.09644	0.272885	0.974716
ENSG00000205542	TMSB4X	protein_coding	2189.54	-1.81354	1.4012	-1.29427	0.195571	0.97797
ENSG00000108518	PFN1	protein_coding	942.302	-1.46786	1.36352	-1.07652	0.281697	0.97797
ENSG00000148700	ADD3	protein_coding	1313.54	1.48538	1.36422	1.08881	0.276238	0.97797
ENSG00000224078	SNHG14	lncRNA	4138.37	1.50887	1.36606	1.10454	0.269357	0.97797
ENSG00000134308	YWHAQ	protein_coding	1927.17	1.80282	1.39973	1.28798	0.197753	0.97797
ENSG00000163359	COL6A3	protein_coding	25194	1.80423	1.39912	1.28954	0.19721	0.97797
ENSG00000147065	MSN	protein_coding	1385.4	-1.45683	1.36126	-1.0702	0.284527	0.978118
ENSG00000244879	GABPB1-AS1	lncRNA	1020.69	1.48447	1.36435	1.08804	0.276577	0.978118
ENSG00000002834	LASP1	protein_coding	909.398	-1.46791	1.36361	-1.07649	0.28171	0.982619
ENSG00000072364	AFF4	protein_coding	2438.95	1.44685	1.35925	1.06445	0.287127	0.982619
ENSG00000099875	MKNK2	protein_coding	2196.74	1.4682	1.36197	1.078	0.281033	0.985834
ENSG00000198804	MT-CO1	protein_coding	112773	-1.45594	1.35965	-1.07082	0.28425	0.986447
ENSG00000197879	MYO1C	protein_coding	929.718	-1.47338	1.36409	-1.08012	0.280088	0.997152
ENSG00000239002	SCARNA10	snoRNA	1447.9	1.44012	1.35894	1.05974	0.289264	0.997152
ENSG00000158615	PPP1R15B	protein_coding	1075.07	1.4449	1.35985	1.06254	0.287989	0.997152
ENSG00000159403	C1R	protein_coding	1474.5	-1.76268	1.39572	-1.26292	0.206619	0.998458
ENSG00000163681	SLMAP	protein_coding	1255.47	-1.75335	1.3949	-1.25697	0.208763	0.998458
ENSG00000116016	EPAS1	protein_coding	1117.64	-1.44222	1.35999	-1.06047	0.288932	0.998458
ENSG00000100994	PYGB	protein_coding	1291.63	-1.42921	1.3588	-1.05182	0.292884	0.998458
ENSG00000188641	DPYD	protein_coding	708.276	1.43683	1.36019	1.05634	0.290812	0.998458
ENSG00000221823	PPP3R1	protein_coding	753.587	1.46179	1.36238	1.07297	0.283284	0.998458
ENSG00000135074	ADAM19	protein_coding	424.866	-6.96962	2.07469	-3.35935	0.000781265	1
ENSG00000128573	FOXP2	protein_coding	385.466	-6.82804	2.06186	-3.3116	0.000927656	1
ENSG00000172935	MRGPRF	protein_coding	459.363	-6.81795	2.04627	-3.33189	0.00086258	1
ENSG00000134028	ADAMDEC1	protein_coding	345.695	-6.66947	2.0473	-3.2577	0.0011232	1
ENSG00000049246	PER3	protein_coding	576.536	-6.40456	1.97787	-3.23811	0.00120326	1
ENSG00000275993		artifact	426.141	-6.28901	1.97805	-3.1794	0.00147579	1
ENSG00000197766	CFD	protein_coding	296.56	-6.17961	1.98609	-3.11144	0.00186174	1
ENSG00000137726	FXYD6	protein_coding	609.404	-6.10212	1.9381	-3.14851	0.00164104	1
ENSG00000143603	KCNN3	protein_coding	401.839	-5.87635	1.92615	-3.05083	0.00228208	1
ENSG00000055118	KCNH2	protein_coding	238.204	-5.8586	1.95452	-2.99746	0.00272239	1
ENSG00000169184	MN1	protein_coding	274.931	-5.84281	1.94229	-3.00821	0.00262792	1
ENSG00000106565	TMEM176B	protein_coding	270.099	-5.81678	1.93969	-2.99882	0.00271023	1
ENSG00000177706	FAM20C	protein_coding	260.807	-5.76536	1.93443	-2.98039	0.00287885	1
ENSG00000149451	ADAM33	protein_coding	503.772	-5.71421	1.89668	-3.01274	0.00258904	1
ENSG00000173641	HSPB7	protein_coding	173.6	-5.66163	1.94988	-2.90357	0.00368929	1
ENSG00000162522	KIAA1522	protein_coding	172.485	-5.65215	1.94893	-2.90013	0.00373004	1
ENSG00000143416	SELENBP1	protein_coding	328.243	-5.57898	1.89593	-2.94261	0.00325454	1
ENSG00000172201	ID4	protein_coding	195.087	-5.56502	1.92501	-2.89091	0.00384134	1
ENSG00000182022	CHST15	protein_coding	292.188	-5.40739	1.8782	-2.87903	0.00398903	1
ENSG00000115884	SDC1	protein_coding	172.042	-5.37957	1.90601	-2.82243	0.00476614	1
ENSG00000170421	KRT8	protein_coding	172.042	-5.37957	1.90601	-2.82243	0.00476614	1
ENSG00000065320	NTN1	protein_coding	280.666	-5.34795	1.87199	-2.85683	0.004279	1
ENSG00000122367	LDB3	protein_coding	191.671	-5.31142	1.88801	-2.81324	0.0049045	1
ENSG00000109610	SOD3	protein_coding	244.31	-5.29861	1.87196	-2.83052	0.0046472	1
ENSG00000110324	IL10RA	protein_coding	268.772	-5.28391	1.86526	-2.8328	0.00461423	1
ENSG00000166501	PRKCB	protein_coding	133.457	-5.27364	1.91011	-2.76092	0.00576396	1
ENSG00000005379	TSPOAP1	protein_coding	186.839	-5.27364	1.88396	-2.79923	0.00512246	1
ENSG00000073350	LLGL2	protein_coding	184.981	-5.25884	1.88241	-2.79368	0.00521116	1
ENSG00000181409	AATK	protein_coding	157.174	-5.2459	1.89198	-2.7727	0.00555927	1
ENSG00000198523	PLN	protein_coding	287.286	-5.24143	1.85655	-2.82321	0.00475449	1
ENSG00000013588	GPRC5A	protein_coding	156.431	-5.23888	1.89124	-2.77007	0.0056044	1
ENSG00000114270	COL7A1	protein_coding	234.646	-5.23887	1.86566	-2.80806	0.00498414	1
ENSG00000178038	ALS2CL	protein_coding	155.688	-5.23182	1.8905	-2.76743	0.0056501	1
ENSG00000137573	SULF1	protein_coding	660.893	-5.20131	1.82772	-2.84578	0.00443024	1
ENSG00000116299	ELAPOR1	protein_coding	126.766	-5.19747	1.90215	-2.73242	0.00628701	1
ENSG00000163520	FBLN2	protein_coding	630.857	-5.1905	1.82729	-2.84054	0.0045037	1
ENSG00000075213	SEMA3A	protein_coding	192.344	-5.11877	1.85932	-2.75303	0.00590457	1
ENSG00000054938	CHRDL2	protein_coding	210.858	-5.08034	1.84876	-2.74798	0.00599641	1
ENSG00000115641	FHL2	protein_coding	138.589	-5.05924	1.87225	-2.70223	0.00688757	1
ENSG00000125378	BMP4	protein_coding	137.846	-5.05125	1.87139	-2.69919	0.00695083	1
ENSG00000183111	ARHGEF37	protein_coding	112.642	-5.0221	1.88364	-2.66617	0.00767209	1
ENSG00000259207	ITGB3	protein_coding	218.221	-4.97472	1.83218	-2.71519	0.00662377	1
ENSG00000025708	TYMP	protein_coding	236.735	-4.95405	1.82567	-2.71355	0.00665669	1
ENSG00000002933	TMEM176A	protein_coding	170.414	-4.93878	1.83997	-2.68416	0.00727133	1
ENSG00000074964	ARHGEF10L	protein_coding	340.456	-4.93715	1.81046	-2.72702	0.00639094	1
ENSG00000101194	SLC17A9	protein_coding	148.554	-4.9332	1.84769	-2.66992	0.00758694	1
ENSG00000112379	ARFGEF3	protein_coding	127.067	-4.93009	1.85842	-2.65284	0.00798183	1
ENSG00000109846	CRYAB	protein_coding	351.908	-4.8961	1.80422	-2.7137	0.00665372	1
ENSG00000170381	SEMA3E	protein_coding	123.35	-4.88583	1.85365	-2.63579	0.00839423	1
ENSG00000175164	ABO	protein_coding	102.606	-4.88313	1.8688	-2.61298	0.00897576	1
ENSG00000102996	MMP15	protein_coding	102.234	-4.87772	1.86822	-2.61089	0.00903066	1
ENSG00000187479	C11orf96	protein_coding	442.991	-4.85485	1.79333	-2.70717	0.00678605	1
ENSG00000179583	CIITA	protein_coding	601.882	-4.84941	1.78697	-2.71377	0.00665225	1
ENSG00000132470	ITGB4	protein_coding	280.754	-4.84876	1.80497	-2.68633	0.00722418	1
ENSG00000171385	KCND3	protein_coding	179.635	-4.84171	1.82291	-2.65604	0.00790641	1
ENSG00000122694	GLIPR2	protein_coding	157.776	-4.82384	1.82747	-2.63963	0.00829977	1
ENSG00000165995	CACNB2	protein_coding	97.0303	-4.79971	1.85982	-2.58074	0.00985887	1
ENSG00000102096	PIM2	protein_coding	327.747	-4.78991	1.7925	-2.6722	0.00753558	1
ENSG00000162496	DHRS3	protein_coding	249.231	-4.78154	1.80016	-2.65618	0.0079032	1
ENSG00000165804	ZNF219	protein_coding	266.63	-4.77163	1.79646	-2.65614	0.00790419	1
ENSG00000121281	ADCY7	protein_coding	246.257	-4.76359	1.79817	-2.64913	0.00806993	1
ENSG00000153993	SEMA3D	protein_coding	94.4285	-4.75907	1.85543	-2.56495	0.0103191	1
ENSG00000186469	GNG2	protein_coding	242.912	-4.74313	1.7959	-2.64108	0.00826419	1
ENSG00000189143	CLDN4	protein_coding	90.3398	-4.6928	1.84824	-2.53907	0.0111148	1
ENSG00000123338	NCKAP1L	protein_coding	306.932	-4.69171	1.78156	-2.63348	0.00845155	1
ENSG00000185274	GALNT17	protein_coding	124.766	-4.6724	1.81924	-2.56832	0.0102193	1
ENSG00000117016	RIMS3	protein_coding	88.853	-4.66792	1.84544	-2.52943	0.0114246	1
ENSG00000168961	LGALS9	protein_coding	158.449	-4.65392	1.80221	-2.58234	0.00981335	1
ENSG00000227051	C14orf132	protein_coding	193.618	-4.6536	1.79259	-2.59602	0.00943109	1
ENSG00000172578	KLHL6	protein_coding	122.536	-4.64535	1.81626	-2.55764	0.0105385	1
ENSG00000121057	AKAP1	protein_coding	347.978	-4.63621	1.77112	-2.61767	0.00885319	1
ENSG00000112562	SMOC2	protein_coding	258.382	-4.62118	1.77741	-2.59995	0.00932366	1
ENSG00000125637	PSD4	protein_coding	136.961	-4.61197	1.80413	-2.55634	0.010578	1
ENSG00000164920	OSR2	protein_coding	102.163	-4.60379	1.82289	-2.52555	0.0115519	1
ENSG00000160888	IER2	protein_coding	510.816	-4.60379	1.75946	-2.6166	0.00888116	1
ENSG00000136830	NIBAN2	protein_coding	458.991	-4.60136	1.76097	-2.61298	0.00897577	1
ENSG00000135373	EHF	protein_coding	152.13	-4.59282	1.79541	-2.55809	0.010525	1
ENSG00000183943	PRKX	protein_coding	99.9331	-4.57063	1.81915	-2.51251	0.0119875	1
ENSG00000176720	BOK	protein_coding	246.488	-4.55035	1.76943	-2.57165	0.0101216	1
ENSG00000166831	RBPMS2	protein_coding	179.494	-4.5398	1.77985	-2.55066	0.0107518	1
ENSG00000077238	IL4R	protein_coding	439.663	-4.53668	1.75363	-2.58702	0.00968089	1
ENSG00000197747	S100A10	protein_coding	178.379	-4.53042	1.77879	-2.5469	0.0108683	1
ENSG00000156381	ANKRD9	protein_coding	161.723	-4.52634	1.78268	-2.53906	0.0111149	1
ENSG00000082196	C1QTNF3	protein_coding	289.392	-4.51747	1.76037	-2.5662	0.0102818	1
ENSG00000187699	C2orf88	protein_coding	79.5606	-4.50192	1.8273	-2.4637	0.013751	1
ENSG00000112186	CAP2	protein_coding	95.1011	-4.49604	1.81091	-2.48276	0.013037	1
ENSG00000182054	IDH2	protein_coding	252.364	-4.48866	1.76044	-2.54973	0.0107805	1
ENSG00000128274	A4GALT	protein_coding	125.439	-4.47975	1.78938	-2.50353	0.0122963	1
ENSG00000101445	PPP1R16B	protein_coding	77.3305	-4.45906	1.82258	-2.44656	0.0144226	1
ENSG00000119866	BCL11A	protein_coding	139.12	-4.45825	1.78033	-2.50417	0.0122738	1
ENSG00000157613	CREB3L1	protein_coding	169.83	-4.45642	1.77044	-2.51712	0.0118318	1
ENSG00000139211	AMIGO2	protein_coding	168.343	-4.44316	1.76894	-2.51176	0.0120131	1
ENSG00000184489	PTP4A3	protein_coding	210.876	-4.41916	1.75684	-2.5154	0.0118896	1
ENSG00000081923	ATP8B1	protein_coding	150.572	-4.41863	1.77053	-2.49565	0.0125726	1
ENSG00000137727	ARHGAP20	protein_coding	90.269	-4.41738	1.80217	-2.45114	0.0142404	1
ENSG00000259291	ZNF710-AS1	lncRNA	90.269	-4.41738	1.80217	-2.45114	0.0142404	1
ENSG00000225783	MIAT	lncRNA	163.511	-4.39918	1.76395	-2.49393	0.0126337	1
ENSG00000154556	SORBS2	protein_coding	578.571	-4.39618	1.73201	-2.5382	0.0111426	1
ENSG00000100302	RASD2	protein_coding	191.618	-4.38644	1.75576	-2.49832	0.0124785	1
ENSG00000138166	DUSP5	protein_coding	190.503	-4.37761	1.75475	-2.49472	0.0126056	1
ENSG00000118473	SGIP1	protein_coding	72.8701	-4.36933	1.81267	-2.41043	0.0159335	1
ENSG00000154678	PDE1C	protein_coding	72.8701	-4.36933	1.81267	-2.41043	0.0159335	1
ENSG00000167895	TMC8	protein_coding	129.456	-4.34948	1.76795	-2.46018	0.0138869	1
ENSG00000154451	GBP5	protein_coding	113.173	-4.32427	1.77179	-2.44062	0.0146619	1
ENSG00000073756	PTGS2	protein_coding	169.759	-4.32427	1.75175	-2.46854	0.0135665	1
ENSG00000134121	CHL1	protein_coding	240.027	-4.32134	1.73953	-2.48421	0.012984	1
ENSG00000160190	SLC37A1	protein_coding	70.2682	-4.31429	1.80647	-2.38824	0.0169292	1
ENSG00000131620	ANO1	protein_coding	83.9502	-4.3076	1.78991	-2.40659	0.0161021	1
ENSG00000154783	FGD5	protein_coding	83.9502	-4.3076	1.78991	-2.40659	0.0161021	1
ENSG00000175567	UCP2	protein_coding	152.36	-4.29226	1.75168	-2.45037	0.0142708	1
ENSG00000187634	SAMD11	protein_coding	69.1532	-4.29004	1.80379	-2.37835	0.0173903	1
ENSG00000167601	AXL	protein_coding	331.712	-4.28902	1.72743	-2.48289	0.0130321	1
ENSG00000232855		lncRNA	81.72	-4.26676	1.78534	-2.38989	0.0168532	1
ENSG00000105737	GRIK5	protein_coding	107.969	-4.25289	1.7637	-2.41135	0.0158937	1
ENSG00000267368	UPK3BL1	protein_coding	134.961	-4.25289	1.75159	-2.42802	0.0151814	1
ENSG00000137841	PLCB2	protein_coding	94.2869	-4.2499	1.77198	-2.39839	0.0164674	1
ENSG00000149782	PLCB3	protein_coding	107.597	-4.24765	1.7631	-2.40919	0.0159879	1
ENSG00000023902	PLEKHO1	protein_coding	389.343	-4.24494	1.71879	-2.46972	0.0135218	1
ENSG00000169946	ZFPM2	protein_coding	93.9152	-4.2439	1.7713	-2.39592	0.0165787	1
ENSG00000173918	C1QTNF1	protein_coding	187.459	-4.24089	1.7363	-2.44249	0.0145864	1
ENSG00000136274	NACAD	protein_coding	66.923	-4.24029	1.79827	-2.35798	0.0183747	1
ENSG00000010278	CD9	protein_coding	360.492	-4.23653	1.71906	-2.46444	0.0137226	1
ENSG00000100139	MICALL1	protein_coding	506.533	-4.23406	1.71351	-2.47098	0.0134742	1
ENSG00000155066	PROM2	protein_coding	79.4898	-4.22474	1.78051	-2.37278	0.017655	1
ENSG00000140853	NLRC5	protein_coding	659.566	-4.21818	1.70855	-2.46887	0.013554	1
ENSG00000148660	CAMK2G	protein_coding	355.66	-4.21602	1.71667	-2.45593	0.014052	1
ENSG00000162458	FBLIM1	protein_coding	261.373	-4.20398	1.72163	-2.44186	0.0146116	1
ENSG00000196167	COLCA1	lncRNA	78.3748	-4.20326	1.7781	-2.36391	0.0180832	1
ENSG00000138615	CILP	protein_coding	168.201	-4.18876	1.73297	-2.4171	0.0156446	1
ENSG00000185033	SEMA4B	protein_coding	284.648	-4.18876	1.71762	-2.4387	0.0147403	1
ENSG00000196517	SLC6A9	protein_coding	77.2597	-4.18146	1.77565	-2.35489	0.0185282	1
ENSG00000008517	IL32	protein_coding	115.332	-4.17411	1.74797	-2.38798	0.0169414	1
ENSG00000082497	SERTAD4	protein_coding	63.5777	-4.16229	1.78948	-2.32597	0.0200199	1
ENSG00000109265	CRACD	protein_coding	63.5777	-4.16229	1.78948	-2.32597	0.0200199	1
ENSG00000160233	LRRC3	protein_coding	63.206	-4.15336	1.78849	-2.32227	0.0202187	1
ENSG00000134198	TSPAN2	protein_coding	138.607	-4.14846	1.73516	-2.39083	0.0168105	1
ENSG00000162409	PRKAA2	protein_coding	112.73	-4.13935	1.74398	-2.3735	0.0176202	1
ENSG00000068831	RASGRP2	protein_coding	87.5964	-4.13791	1.75917	-2.35219	0.0186632	1
ENSG00000140968	IRF8	protein_coding	87.5964	-4.13791	1.75917	-2.35219	0.0186632	1
ENSG00000167642	SPINT2	protein_coding	75.0295	-4.13683	1.77063	-2.33637	0.0194722	1
ENSG00000167306	MYO5B	protein_coding	62.4626	-4.13532	1.7865	-2.31477	0.0206257	1
ENSG00000188549	CCDC9B	protein_coding	337.075	-4.13431	1.70701	-2.42195	0.0154373	1
ENSG00000171130	ATP6V0E2	protein_coding	74.6578	-4.12926	1.76977	-2.33321	0.019637	1
ENSG00000125845	BMP2	protein_coding	62.0909	-4.12622	1.78549	-2.31098	0.0208341	1
ENSG00000171604	CXXC5	protein_coding	124.182	-4.12622	1.73704	-2.37543	0.0175285	1
ENSG00000127152	BCL11B	protein_coding	86.853	-4.12491	1.7577	-2.34677	0.018937	1
ENSG00000006534	ALDH3B1	protein_coding	74.2861	-4.12165	1.76892	-2.33004	0.019804	1
ENSG00000167549	CORO6	protein_coding	74.2861	-4.12165	1.76892	-2.33004	0.019804	1
ENSG00000171813	PWWP2B	protein_coding	86.4813	-4.11837	1.75696	-2.34404	0.0190764	1
ENSG00000053918	KCNQ1	protein_coding	61.7192	-4.11706	1.78447	-2.30716	0.0210458	1
ENSG00000197565	COL4A6	protein_coding	73.5427	-4.1063	1.76718	-2.32364	0.0201449	1
ENSG00000197461	PDGFA	protein_coding	122.323	-4.10321	1.73439	-2.3658	0.0179911	1
ENSG00000005884	ITGA3	protein_coding	280.489	-4.09856	1.70601	-2.40243	0.0162865	1
ENSG00000144668	ITGA9	protein_coding	376.935	-4.09405	1.69992	-2.40838	0.0160233	1
ENSG00000103742	IGDCC4	protein_coding	193.636	-4.08688	1.71404	-2.38435	0.0171091	1
ENSG00000150594	ADRA2A	protein_coding	108.641	-4.08297	1.7375	-2.34991	0.0187777	1
ENSG00000078269	SYNJ2	protein_coding	155.935	-4.07328	1.71957	-2.36878	0.0178469	1
ENSG00000118432	CNR1	protein_coding	95.7029	-4.06918	1.74261	-2.3351	0.0195382	1
ENSG00000179862	CITED4	protein_coding	83.5077	-4.06493	1.75088	-2.32165	0.0202519	1
ENSG00000130775	THEMIS2	protein_coding	178.839	-4.06402	1.71343	-2.37187	0.0176984	1
ENSG00000109062	SLC9A3R1	protein_coding	59.4891	-4.06084	1.77822	-2.28366	0.0223915	1
ENSG00000214425	LRRC37A4P	transcribed_unprocessed_pseudogene	246.806	-4.04207	1.70142	-2.37571	0.0175155	1
ENSG00000173597	SULT1B1	protein_coding	69.8257	-4.02701	1.75813	-2.2905	0.0219922	1
ENSG00000103257	SLC7A5	protein_coding	139.651	-4.02701	1.71734	-2.34491	0.0190318	1
ENSG00000147168	IL2RG	protein_coding	69.454	-4.01884	1.75721	-2.28705	0.0221929	1
ENSG00000110090	CPT1A	protein_coding	323.623	-4.01649	1.69248	-2.37314	0.0176375	1
ENSG00000094963	FMO2	protein_coding	69.0824	-4.01062	1.75629	-2.28358	0.0223965	1
ENSG00000186854	TRABD2A	protein_coding	69.0824	-4.01062	1.75629	-2.28358	0.0223965	1
ENSG00000183160	TMEM119	protein_coding	137.793	-4.00649	1.71495	-2.33622	0.01948	1
ENSG00000090659	CD209	protein_coding	91.6142	-4.00235	1.73495	-2.30689	0.0210609	1
ENSG00000149557	FEZ1	protein_coding	68.339	-3.99403	1.75442	-2.27656	0.0228127	1
ENSG00000171729	TMEM51	protein_coding	56.8872	-3.99237	1.7705	-2.25493	0.0241376	1
ENSG00000121440	PDZRN3	protein_coding	272.241	-3.98776	1.69205	-2.35677	0.0184346	1
ENSG00000180155	LYNX1	protein_coding	214.982	-3.9839	1.69705	-2.34754	0.0188979	1
ENSG00000141524	TMC6	protein_coding	260.046	-3.98275	1.69236	-2.35338	0.0186038	1
ENSG00000187068	C3orf70	protein_coding	304.738	-3.98007	1.68882	-2.35671	0.0184376	1
ENSG00000160796	NBEAL2	protein_coding	575.492	-3.97973	1.68006	-2.3688	0.0178459	1
ENSG00000123560	PLP1	protein_coding	326.154	-3.97464	1.6869	-2.35618	0.0184642	1
ENSG00000007384	RHBDF1	protein_coding	101.208	-3.97444	1.72488	-2.30419	0.021212	1
ENSG00000143126	CELSR2	protein_coding	157.351	-3.97364	1.7052	-2.33031	0.0197899	1
ENSG00000159842	ABR	protein_coding	527.826	-3.9724	1.68002	-2.36449	0.018055	1
ENSG00000136002	ARHGEF4	protein_coding	56.1438	-3.97219	1.76823	-2.24642	0.0246774	1
ENSG00000105851	PIK3CG	protein_coding	134.448	-3.9688	1.71043	-2.32035	0.0203218	1
ENSG00000133056	PIK3C2B	protein_coding	257.444	-3.96732	1.69053	-2.34679	0.0189358	1
ENSG00000013297	CLDN11	protein_coding	78.304	-3.96637	1.73953	-2.28014	0.0225996	1
ENSG00000132182	NUP210	protein_coding	232.682	-3.95172	1.69075	-2.33726	0.0194256	1
ENSG00000203485	INF2	protein_coding	442.831	-3.95043	1.67927	-2.35247	0.0186493	1
ENSG00000124225	PMEPA1	protein_coding	354.191	-3.95011	1.68237	-2.34795	0.0188771	1
ENSG00000137193	PIM1	protein_coding	154.749	-3.94804	1.70219	-2.31939	0.0203741	1
ENSG00000107551	RASSF4	protein_coding	165.458	-3.94484	1.69944	-2.32125	0.0202731	1
ENSG00000123243	ITIH5	protein_coding	573.562	-3.94477	1.6757	-2.3541	0.0185675	1
ENSG00000099194	SCD	protein_coding	220.487	-3.94397	1.69102	-2.3323	0.0196848	1
ENSG00000047457	CP	protein_coding	55.0287	-3.94138	1.76477	-2.23337	0.0255244	1
ENSG00000111452	ADGRD1	protein_coding	197.955	-3.94023	1.69335	-2.32688	0.0199718	1
ENSG00000148671	ADIRF	protein_coding	76.8172	-3.93693	1.73618	-2.26758	0.0233549	1
ENSG00000197635	DPP4	protein_coding	98.6056	-3.93444	1.72025	-2.28714	0.0221879	1
ENSG00000158270	COLEC12	protein_coding	164.343	-3.93444	1.69822	-2.31681	0.0205141	1
ENSG00000244274	DBNDD2	protein_coding	120.394	-3.93286	1.71001	-2.2999	0.0214539	1
ENSG00000127528	KLF2	protein_coding	501.506	-3.92686	1.67482	-2.34465	0.0190449	1
ENSG00000183486	MX2	protein_coding	87.1539	-3.92573	1.72602	-2.27444	0.0229396	1
ENSG00000087116	ADAMTS2	protein_coding	283.25	-3.92573	1.68308	-2.33247	0.0196761	1
ENSG00000153048	CARHSP1	protein_coding	97.8622	-3.92281	1.7189	-2.28216	0.0224798	1
ENSG00000131389	SLC6A6	protein_coding	184.644	-3.92109	1.69272	-2.31644	0.0205343	1
ENSG00000128714	HOXD13	protein_coding	97.4905	-3.91696	1.71822	-2.27966	0.0226281	1
ENSG00000126603	GLIS2	protein_coding	227.478	-3.91696	1.68663	-2.32236	0.0202134	1
ENSG00000172780	RAB43	protein_coding	129.616	-3.91255	1.70386	-2.29628	0.0216596	1
ENSG00000161267	BDH1	protein_coding	64.622	-3.90813	1.74465	-2.24007	0.0250862	1
ENSG00000162337	LRP5	protein_coding	269.196	-3.90778	1.68171	-2.32369	0.0201422	1
ENSG00000051523	CYBA	protein_coding	225.991	-3.90687	1.68543	-2.31803	0.0204478	1
ENSG00000176485	PLAAT3	protein_coding	53.5419	-3.89926	1.76002	-2.21546	0.0267287	1
ENSG00000146938	NLGN4X	protein_coding	96.3755	-3.89926	1.71617	-2.27207	0.0230824	1
ENSG00000100055	CYTH4	protein_coding	85.2954	-3.89256	1.72222	-2.2602	0.0238087	1
ENSG00000014914	MTMR11	protein_coding	138.466	-3.89101	1.69813	-2.29135	0.0219431	1
ENSG00000232434	AJM1	protein_coding	105.969	-3.88314	1.70875	-2.27249	0.0230566	1
ENSG00000170525	PFKFB3	protein_coding	306.454	-3.87884	1.67549	-2.31505	0.02061	1
ENSG00000137486	ARRB1	protein_coding	306.083	-3.87697	1.67526	-2.31425	0.0206542	1
ENSG00000001626	CFTR	protein_coding	136.979	-3.87438	1.69618	-2.28418	0.0223607	1
ENSG00000113263	ITK	protein_coding	63.1352	-3.87229	1.74056	-2.22474	0.0260985	1
ENSG00000149177	PTPRJ	protein_coding	230.752	-3.86733	1.67964	-2.30248	0.021308	1
ENSG00000271447	MMP28	protein_coding	52.4268	-3.86684	1.75637	-2.20161	0.0276931	1
ENSG00000133800	LYVE1	protein_coding	94.1453	-3.86319	1.71188	-2.25669	0.0240274	1
ENSG00000130529	TRPM4	protein_coding	292.401	-3.86057	1.67392	-2.3063	0.0210937	1
ENSG00000102007	PLP2	protein_coding	166.874	-3.85861	1.68707	-2.28717	0.0221858	1
ENSG00000160593	JAML	protein_coding	104.11	-3.85586	1.70545	-2.26091	0.0237648	1
ENSG00000065989	PDE4A	protein_coding	134.749	-3.84907	1.6932	-2.27325	0.0230111	1
ENSG00000115325	DOK1	protein_coding	51.6834	-3.84481	1.75389	-2.19217	0.0283675	1
ENSG00000184349	EFNA5	protein_coding	62.0201	-3.84481	1.73742	-2.21294	0.0269015	1
ENSG00000100429	HDAC10	protein_coding	103.367	-3.84481	1.70417	-2.25612	0.0240629	1
ENSG00000003400	CASP10	protein_coding	102.995	-3.83925	1.70352	-2.25371	0.0242142	1
ENSG00000161405	IKZF3	protein_coding	205.99	-3.83925	1.67846	-2.28736	0.022175	1
ENSG00000180448	ARHGAP45	protein_coding	164.644	-3.83785	1.68461	-2.27818	0.0227158	1
ENSG00000167037	SGSM1	protein_coding	51.3117	-3.83367	1.75263	-2.18738	0.0287148	1
ENSG00000183018	SPNS2	protein_coding	61.2767	-3.82619	1.73529	-2.20493	0.0274591	1
ENSG00000147324	MFHAS1	protein_coding	306.012	-3.82432	1.66837	-2.29224	0.0218918	1
ENSG00000106511	MEOX2	protein_coding	50.94	-3.82244	1.75136	-2.18255	0.0290688	1
ENSG00000128342	LIF	protein_coding	50.94	-3.82244	1.75136	-2.18255	0.0290688	1
ENSG00000136842	TMOD1	protein_coding	101.88	-3.82244	1.70157	-2.24642	0.0246771	1
ENSG00000104368	PLAT	protein_coding	152.82	-3.82244	1.68489	-2.26865	0.0232893	1
ENSG00000140450	ARRDC4	protein_coding	305.269	-3.82056	1.66792	-2.29061	0.0219861	1
ENSG00000187720	THSD4	protein_coding	172.378	-3.81513	1.68006	-2.27082	0.0231577	1
ENSG00000138639	ARHGAP24	protein_coding	101.137	-3.81113	1.70025	-2.2415	0.0249936	1
ENSG00000122641	INHBA	protein_coding	80.835	-3.8097	1.71268	-2.22442	0.0261204	1
ENSG00000225953	SATB2-AS1	lncRNA	60.5333	-3.80733	1.73314	-2.19679	0.0280354	1
ENSG00000154237	LRRK1	protein_coding	270.17	-3.79462	1.66657	-2.2769	0.0227919	1
ENSG00000121310	ECHDC2	protein_coding	279.391	-3.79028	1.66538	-2.27593	0.0228502	1
ENSG00000156463	SH3RF2	protein_coding	79.7199	-3.78823	1.71015	-2.21514	0.0267507	1
ENSG00000110876	SELPLG	protein_coding	59.4183	-3.77858	1.72985	-2.18434	0.0289371	1
ENSG00000188761	BCL2L15	protein_coding	49.4533	-3.77664	1.7462	-2.16278	0.0305581	1
ENSG00000128815	WDFY4	protein_coding	207.035	-3.77164	1.66921	-2.25954	0.0238497	1
ENSG00000136859	ANGPTL2	protein_coding	532.162	-3.77102	1.65443	-2.27935	0.0226464	1
ENSG00000184060	ADAP2	protein_coding	78.6048	-3.76642	1.70762	-2.20566	0.027408	1
ENSG00000165025	SYK	protein_coding	107.756	-3.76175	1.68989	-2.22603	0.0260123	1
ENSG00000106546	AHR	protein_coding	557.597	-3.75959	1.65255	-2.27503	0.0229043	1
ENSG00000105419	MEIS3	protein_coding	58.6749	-3.75908	1.72762	-2.17588	0.0295644	1
ENSG00000134817	APLNR	protein_coding	136.908	-3.75908	1.67967	-2.23799	0.0252218	1
ENSG00000154310	TNIK	protein_coding	136.908	-3.75908	1.67967	-2.23799	0.0252218	1
ENSG00000088827	SIGLEC1	protein_coding	253.886	-3.75681	1.66277	-2.25937	0.0238602	1
ENSG00000137834	SMAD6	protein_coding	97.048	-3.74725	1.69281	-2.21363	0.0268543	1
ENSG00000132613	MTSS2	protein_coding	436.159	-3.74527	1.6532	-2.26547	0.0234839	1
ENSG00000015133	CCDC88C	protein_coding	125.828	-3.74314	1.6806	-2.22727	0.0259293	1
ENSG00000125652	ALKBH7	protein_coding	57.9315	-3.73932	1.72535	-2.16728	0.0302139	1
ENSG00000137177	KIF13A	protein_coding	405.52	-3.73931	1.65317	-2.2619	0.0237037	1
ENSG00000153714	LURAP1L	protein_coding	96.3047	-3.73533	1.69142	-2.2084	0.0272162	1
ENSG00000259343	TMC3-AS1	lncRNA	47.9665	-3.72933	1.74086	-2.14224	0.0321743	1
ENSG00000116852	KIF21B	protein_coding	95.5613	-3.72331	1.69001	-2.20313	0.0275858	1
ENSG00000068976	PYGM	protein_coding	76.3747	-3.7218	1.70242	-2.18618	0.0288026	1
ENSG00000159189	C1QC	protein_coding	305.127	-3.71991	1.65465	-2.24816	0.024566	1
ENSG00000101670	LIPG	protein_coding	47.5948	-3.71726	1.73949	-2.13698	0.0325999	1
ENSG00000274536	MIR223HG	lncRNA	47.5948	-3.71726	1.73949	-2.13698	0.0325999	1
ENSG00000023445	BIRC3	protein_coding	218.787	-3.7162	1.66046	-2.23806	0.0252172	1
ENSG00000160223	ICOSLG	protein_coding	56.8164	-3.70915	1.7219	-2.15411	0.0312319	1
ENSG00000128268	MGAT3	protein_coding	47.2231	-3.70509	1.73812	-2.13166	0.0330347	1
ENSG00000150471	ADGRL3	protein_coding	216.929	-3.70296	1.65887	-2.23222	0.0256004	1
ENSG00000164691	TAGAP	protein_coding	65.6663	-3.69457	1.70825	-2.16277	0.0305586	1
ENSG00000197119	SLC25A29	protein_coding	158.997	-3.6899	1.66504	-2.21611	0.0266842	1
ENSG00000166689	PLEKHA7	protein_coding	56.073	-3.68869	1.71956	-2.14514	0.0319416	1
ENSG00000213145	CRIP1	protein_coding	56.073	-3.68869	1.71956	-2.14514	0.0319416	1
ENSG00000116396	KCNC4	protein_coding	158.254	-3.68261	1.66417	-2.21288	0.0269059	1
ENSG00000134917	ADAMTS8	protein_coding	64.9229	-3.67687	1.70621	-2.155	0.0311622	1
ENSG00000164023	SGMS2	protein_coding	212.84	-3.67337	1.65531	-2.21915	0.0264767	1
ENSG00000221866	PLXNA4	protein_coding	129.474	-3.6724	1.66944	-2.19979	0.0278219	1
ENSG00000075223	SEMA3C	protein_coding	544.818	-3.67005	1.64126	-2.23612	0.0253441	1
ENSG00000241644	INMT	protein_coding	64.5512	-3.66793	1.70517	-2.15106	0.0314712	1
ENSG00000117318	ID3	protein_coding	138.324	-3.66793	1.66646	-2.20103	0.0277338	1
ENSG00000161714	PLCD3	protein_coding	138.324	-3.66793	1.66646	-2.20103	0.0277338	1
ENSG00000204131	NHSL2	protein_coding	385.82	-3.66194	1.64381	-2.22771	0.0258998	1
ENSG00000186517	ARHGAP30	protein_coding	137.581	-3.65954	1.66546	-2.19731	0.0279982	1
ENSG00000102879	CORO1A	protein_coding	173.352	-3.65133	1.65726	-2.20324	0.0275781	1
ENSG00000262655	SPON1	protein_coding	345.96	-3.64798	1.64341	-2.21976	0.0264349	1
ENSG00000143147	GPR161	protein_coding	171.493	-3.63453	1.65525	-2.19576	0.0281091	1
ENSG00000140678	ITGAX	protein_coding	162.272	-3.63266	1.65654	-2.19292	0.0283131	1
ENSG00000108691	CCL2	protein_coding	63.0644	-3.63164	1.70097	-2.13504	0.0327576	1
ENSG00000144476	ACKR3	protein_coding	108.057	-3.63087	1.67058	-2.17341	0.0297491	1
ENSG00000016391	CHDH	protein_coding	71.9143	-3.62819	1.6915	-2.14495	0.0319568	1
ENSG00000168675	LDLRAD4	protein_coding	449.186	-3.62722	1.63763	-2.21492	0.0267653	1
ENSG00000158887	MPZ	protein_coding	71.5426	-3.6201	1.69056	-2.14137	0.0322445	1
ENSG00000122861	PLAU	protein_coding	53.4711	-3.61469	1.71108	-2.11252	0.0346417	1
ENSG00000129167	TPH1	protein_coding	71.1709	-3.61198	1.68961	-2.13776	0.0325363	1
ENSG00000131831	RAI2	protein_coding	115.42	-3.60884	1.66468	-2.16789	0.0301671	1
ENSG00000137767	SQOR	protein_coding	88.499	-3.6038	1.67589	-2.15038	0.0315253	1
ENSG00000073849	ST6GAL1	protein_coding	336.296	-3.6038	1.63804	-2.20006	0.0278024	1
ENSG00000082781	ITGB5	protein_coding	291.303	-3.59982	1.6395	-2.19569	0.0281144	1
ENSG00000171608	PIK3CD	protein_coding	114.677	-3.59875	1.66347	-2.16339	0.0305108	1
ENSG00000144802	NFKBIZ	protein_coding	343.288	-3.59537	1.63667	-2.19676	0.0280375	1
ENSG00000143061	IGSF3	protein_coding	43.8778	-3.59063	1.72514	-2.08135	0.0374015	1
ENSG00000115738	ID2	protein_coding	183.99	-3.5881	1.64709	-2.17845	0.0293727	1
ENSG00000249992	TMEM158	protein_coding	61.2059	-3.58494	1.69556	-2.11432	0.0344883	1
ENSG00000137501	SYTL2	protein_coding	271.002	-3.58463	1.63868	-2.18751	0.0287053	1
ENSG00000164050	PLXNB1	protein_coding	549.738	-3.58177	1.62994	-2.19749	0.0279854	1
ENSG00000178031	ADAMTSL1	protein_coding	191.724	-3.57976	1.64496	-2.17619	0.029541	1
ENSG00000141526	SLC16A3	protein_coding	156.696	-3.57807	1.65001	-2.16852	0.0301191	1
ENSG00000197629	MPEG1	protein_coding	251.815	-3.5741	1.63857	-2.18123	0.0291663	1
ENSG00000151376	ME3	protein_coding	51.9843	-3.57064	1.70593	-2.09307	0.036343	1
ENSG00000107338	SHB	protein_coding	121.297	-3.57063	1.65729	-2.15451	0.0312003	1
ENSG00000090104	RGS1	protein_coding	406.653	-3.56849	1.63099	-2.18793	0.0286749	1
ENSG00000122122	SASH3	protein_coding	77.7907	-3.5669	1.67723	-2.12666	0.033448	1
ENSG00000110076	NRXN2	protein_coding	146.731	-3.5647	1.6501	-2.1603	0.0307497	1
ENSG00000204219	TCEA3	protein_coding	86.2689	-3.56391	1.67118	-2.13258	0.0329595	1
ENSG00000131981	LGALS3	protein_coding	241.107	-3.56102	1.63763	-2.17449	0.0296683	1
ENSG00000135596	MICAL1	protein_coding	171.794	-3.55715	1.64461	-2.16292	0.0305475	1
ENSG00000100368	CSF2RB	protein_coding	179.901	-3.55295	1.64286	-2.16266	0.0305674	1
ENSG00000196814	MVB12B	protein_coding	162.573	-3.55108	1.64525	-2.15839	0.0308977	1
ENSG00000121807	CCR2	protein_coding	42.7627	-3.55036	1.72062	-2.06343	0.0390722	1
ENSG00000106003	LFNG	protein_coding	94.0037	-3.54912	1.66475	-2.13193	0.0330127	1
ENSG00000204291	COL15A1	protein_coding	631.848	-3.54778	1.62454	-2.18387	0.0289721	1
ENSG00000108846	ABCC3	protein_coding	144.873	-3.54475	1.64767	-2.15137	0.0314468	1
ENSG00000067057	PFKP	protein_coding	152.608	-3.53669	1.645	-2.14996	0.0315585	1
ENSG00000129667	RHBDF2	protein_coding	109.845	-3.53139	1.65542	-2.13323	0.0329058	1
ENSG00000105374	NKG7	protein_coding	42.0193	-3.52288	1.71741	-2.05127	0.0402405	1
ENSG00000171714	ANO5	protein_coding	75.5605	-3.52134	1.67186	-2.10624	0.0351839	1
ENSG00000168874	ATOH8	protein_coding	67.0823	-3.51941	1.67879	-2.0964	0.0360466	1
ENSG00000139266	MARCHF9	protein_coding	50.1259	-3.51361	1.69942	-2.06753	0.0386842	1
ENSG00000241839	PLEKHO2	protein_coding	250.629	-3.5136	1.63064	-2.15473	0.0311826	1
ENSG00000259330	INAFM2	protein_coding	275.321	-3.51149	1.6288	-2.15588	0.0310933	1
ENSG00000197380	DACT3	protein_coding	316.968	-3.51115	1.62666	-2.1585	0.0308891	1
ENSG00000100626	GALNT16	protein_coding	66.7106	-3.51069	1.67777	-2.09248	0.0363956	1
ENSG00000111666	CHPT1	protein_coding	124.943	-3.50894	1.64742	-2.12997	0.0331742	1
ENSG00000214530	STARD10	protein_coding	74.8171	-3.50583	1.67004	-2.09925	0.0357948	1
ENSG00000037280	FLT4	protein_coding	49.7542	-3.50192	1.69809	-2.06227	0.0391816	1
ENSG00000139292	LGR5	protein_coding	49.7542	-3.50192	1.69809	-2.06227	0.0391816	1
ENSG00000100385	IL2RB	protein_coding	99.5083	-3.50192	1.65521	-2.11569	0.034371	1
ENSG00000102034	ELF4	protein_coding	99.5083	-3.50192	1.65521	-2.11569	0.034371	1
ENSG00000100767	PAPLN	protein_coding	190.538	-3.50039	1.63435	-2.14176	0.0322129	1
ENSG00000197471	SPN	protein_coding	57.8607	-3.49689	1.68525	-2.07499	0.0379873	1
ENSG00000132481	TRIM47	protein_coding	123.828	-3.49487	1.64572	-2.12361	0.0337029	1
ENSG00000173372	C1QA	protein_coding	255.762	-3.49395	1.62769	-2.14657	0.0318275	1
ENSG00000185811	IKZF1	protein_coding	197.158	-3.48719	1.6318	-2.13701	0.0325971	1
ENSG00000099849	RASSF7	protein_coding	57.489	-3.48676	1.68408	-2.07042	0.0384129	1
ENSG00000112208	BAG2	protein_coding	180.573	-3.48584	1.63359	-2.13386	0.0328546	1
ENSG00000100311	PDGFB	protein_coding	163.989	-3.48422	1.63576	-2.13003	0.033169	1
ENSG00000115556	PLCD4	protein_coding	40.9043	-3.48066	1.71272	-2.03224	0.0421291	1
ENSG00000214575	CPEB1	protein_coding	49.0108	-3.47827	1.69539	-2.05161	0.0402078	1
ENSG00000169403	PTAFR	protein_coding	57.1173	-3.47657	1.68291	-2.06581	0.0388462	1
ENSG00000100599	RIN3	protein_coding	236.576	-3.47621	1.6267	-2.13697	0.0326003	1
ENSG00000138964	PARVG	protein_coding	81.4368	-3.47349	1.66047	-2.09187	0.0364497	1
ENSG00000012779	ALOX5	protein_coding	48.6391	-3.4663	1.69402	-2.0462	0.0407371	1
ENSG00000123329	ARHGAP9	protein_coding	48.6391	-3.4663	1.69402	-2.0462	0.0407371	1
ENSG00000099377	HSD3B7	protein_coding	64.8521	-3.4663	1.67247	-2.07257	0.0382127	1
ENSG00000144655	CSRNP1	protein_coding	324.26	-3.4663	1.6205	-2.13903	0.0324333	1
ENSG00000176387	HSD11B2	protein_coding	48.2674	-3.45423	1.69264	-2.04073	0.0412778	1
ENSG00000204385	SLC44A4	protein_coding	96.5348	-3.45423	1.64951	-2.09409	0.0362522	1
ENSG00000155629	PIK3AP1	protein_coding	88.4282	-3.45312	1.65333	-2.08859	0.0367445	1
ENSG00000117643	MAN1C1	protein_coding	224.38	-3.44815	1.62389	-2.12339	0.0337216	1
ENSG00000144824	PHLDB2	protein_coding	392.015	-3.44554	1.61553	-2.13275	0.0329449	1
ENSG00000159884	CCDC107	protein_coding	47.8957	-3.44205	1.69125	-2.03521	0.0418301	1
ENSG00000176978	DPP7	protein_coding	175.37	-3.43983	1.62798	-2.11294	0.0346061	1
ENSG00000105894	PTN	protein_coding	39.7892	-3.43715	1.7078	-2.01263	0.0441541	1
ENSG00000127084	FGD3	protein_coding	55.6305	-3.43505	1.67811	-2.04698	0.0406605	1
ENSG00000121898	CPXM2	protein_coding	205.937	-3.42977	1.62309	-2.11312	0.0345906	1
ENSG00000175906	ARL4D	protein_coding	71.1001	-3.42566	1.66048	-2.06305	0.039108	1
ENSG00000153246	PLA2R1	protein_coding	149.563	-3.42	1.62933	-2.09902	0.0358152	1
ENSG00000116991	SIPA1L2	protein_coding	298.755	-3.41804	1.61526	-2.1161	0.0343363	1
ENSG00000104881	PPP1R13L	protein_coding	47.1523	-3.41739	1.68834	-2.02412	0.042958	1
ENSG00000123572	NRK	protein_coding	70.7284	-3.41739	1.65951	-2.05927	0.039468	1
ENSG00000042980	ADAM28	protein_coding	94.3046	-3.41739	1.64511	-2.0773	0.0377735	1
ENSG00000185477	GPRIN3	protein_coding	305.375	-3.41164	1.61411	-2.11363	0.0345467	1
ENSG00000020633	RUNX3	protein_coding	93.9329	-3.41116	1.64436	-2.07446	0.038037	1
ENSG00000167972	ABCA3	protein_coding	93.9329	-3.41116	1.64436	-2.07446	0.038037	1
ENSG00000137941	TTLL7	protein_coding	85.8264	-3.40604	1.64772	-2.06713	0.0387222	1
ENSG00000272463		lncRNA	46.7806	-3.4049	1.68692	-2.01841	0.0435488	1
ENSG00000196411	EPHB4	protein_coding	288.047	-3.40252	1.61372	-2.1085	0.0349879	1
ENSG00000127990	SGCE	protein_coding	116.766	-3.40239	1.63457	-2.08152	0.0373865	1
ENSG00000189337	KAZN	protein_coding	108.659	-3.39771	1.63651	-2.0762	0.0378756	1
ENSG00000198929	NOS1AP	protein_coding	38.6741	-3.3923	1.70289	-1.99208	0.0463624	1
ENSG00000203804	ADAMTSL4-AS1	lncRNA	77.3482	-3.3923	1.65074	-2.05502	0.0398768	1
ENSG00000172183	ISG20	protein_coding	100.553	-3.3923	1.63874	-2.07006	0.0384463	1
ENSG00000182752	PAPPA	protein_coding	192.999	-3.38926	1.61894	-2.09351	0.0363036	1
ENSG00000089041	P2RX7	protein_coding	53.772	-3.38141	1.67191	-2.02248	0.0431267	1
ENSG00000145416	MARCHF1	protein_coding	53.772	-3.38141	1.67191	-2.02248	0.0431267	1
ENSG00000113749	HRH2	protein_coding	46.0372	-3.37959	1.68406	-2.00681	0.0447701	1
ENSG00000069399	BCL3	protein_coding	61.1351	-3.37319	1.66161	-2.03007	0.0423489	1
ENSG00000187688	TRPV2	protein_coding	61.1351	-3.37319	1.66161	-2.03007	0.0423489	1
ENSG00000135424	ITGA7	protein_coding	557.208	-3.37134	1.60281	-2.1034	0.035431	1
ENSG00000100604	CHGA	protein_coding	243.797	-3.36837	1.61174	-2.08989	0.0366275	1
ENSG00000213445	SIPA1	protein_coding	220.221	-3.3632	1.61282	-2.08529	0.0370427	1
ENSG00000180263	FGD6	protein_coding	219.849	-3.36053	1.61249	-2.08406	0.0371547	1
ENSG00000019991	HGF	protein_coding	68.1266	-3.35815	1.65255	-2.0321	0.0421434	1
ENSG00000126882	FAM78A	protein_coding	68.1266	-3.35815	1.65255	-2.0321	0.0421434	1
ENSG00000114019	AMOTL2	protein_coding	272.506	-3.35815	1.60864	-2.08757	0.0368371	1
ENSG00000167693	NXN	protein_coding	272.506	-3.35815	1.60864	-2.08757	0.0368371	1
ENSG00000271503	CCL5	protein_coding	98.3224	-3.35682	1.63448	-2.05376	0.0399992	1
ENSG00000269113	TRABD2B	protein_coding	45.2938	-3.35383	1.68104	-1.99509	0.046033	1
ENSG00000006062	MAP3K14	protein_coding	135.881	-3.35382	1.62283	-2.06665	0.0387669	1
ENSG00000152894	PTPRK	protein_coding	329.924	-3.34315	1.60411	-2.08412	0.0371494	1
ENSG00000131196	NFATC1	protein_coding	104.942	-3.34264	1.62987	-2.05086	0.0402802	1
ENSG00000165912	PACSIN3	protein_coding	44.9221	-3.34077	1.67959	-1.98904	0.0466968	1
ENSG00000158856	DMTN	protein_coding	119.668	-3.33913	1.62472	-2.0552	0.0398596	1
ENSG00000157617	C2CD2	protein_coding	216.876	-3.33896	1.60984	-2.07409	0.0380706	1
ENSG00000050165	DKK3	protein_coding	378.864	-3.32837	1.60061	-2.07943	0.0375776	1
ENSG00000173175	ADCY5	protein_coding	400.582	-3.32612	1.59975	-2.07914	0.0376041	1
ENSG00000101447	FAM83D	protein_coding	51.9135	-3.3257	1.66539	-1.99695	0.045831	1
ENSG00000143341	HMCN1	protein_coding	378.121	-3.32525	1.60023	-2.07799	0.0377105	1
ENSG00000082438	COBLL1	protein_coding	170.467	-3.32471	1.61287	-2.06136	0.0392685	1
ENSG00000142102	PGGHG	protein_coding	237.107	-3.32428	1.60631	-2.06951	0.0384981	1
ENSG00000107968	MAP3K8	protein_coding	66.6398	-3.32318	1.64844	-2.01595	0.043805	1
ENSG00000148053	NTRK2	protein_coding	133.28	-3.32317	1.6191	-2.05248	0.0401229	1
ENSG00000151693	ASAP2	protein_coding	206.911	-3.32001	1.60816	-2.06447	0.0389729	1
ENSG00000028137	TNFRSF1B	protein_coding	221.265	-3.31696	1.60652	-2.06469	0.0389523	1
ENSG00000060709	RIMBP2	protein_coding	36.8156	-3.3143	1.69399	-1.95651	0.0504053	1
ENSG00000169220	RGS14	protein_coding	36.8156	-3.3143	1.69399	-1.95651	0.0504053	1
ENSG00000203883	SOX18	protein_coding	36.8156	-3.3143	1.69399	-1.95651	0.0504053	1
ENSG00000214944	ARHGEF28	protein_coding	66.2681	-3.3143	1.6474	-2.01184	0.0442368	1
ENSG00000117676	RPS6KA1	protein_coding	87.9857	-3.3076	1.63187	-2.02688	0.0426746	1
ENSG00000044524	EPHA3	protein_coding	307.764	-3.30664	1.60016	-2.06644	0.0387869	1
ENSG00000149534	MS4A2	protein_coding	51.1701	-3.3028	1.66277	-1.98632	0.0469975	1
ENSG00000066336	SPI1	protein_coding	80.2509	-3.29965	1.63495	-2.0182	0.0435706	1
ENSG00000173369	C1QB	protein_coding	240.753	-3.29965	1.60277	-2.05872	0.039521	1
ENSG00000141337	ARSG	protein_coding	36.4439	-3.29818	1.6922	-1.94905	0.0512893	1
ENSG00000129946	SHC2	protein_coding	101.969	-3.29702	1.62426	-2.02986	0.0423711	1
ENSG00000099889	ARVCF	protein_coding	65.5247	-3.29638	1.64529	-2.00352	0.0451212	1
ENSG00000087074	PPP1R15A	protein_coding	181.848	-3.29493	1.60736	-2.0499	0.0403746	1
ENSG00000129467	ADCY4	protein_coding	79.8792	-3.29227	1.63407	-2.01477	0.0439291	1
ENSG00000168685	IL7R	protein_coding	130.678	-3.29186	1.61529	-2.03794	0.0415561	1
ENSG00000116871	MAP7D1	protein_coding	383.555	-3.28681	1.59506	-2.06062	0.0393389	1
ENSG00000162520	SYNC	protein_coding	57.7899	-3.28392	1.6511	-1.98893	0.0467088	1
ENSG00000121904	CSMD2	protein_coding	36.0722	-3.28188	1.69039	-1.94149	0.0521984	1
ENSG00000072858	SIDT1	protein_coding	50.4268	-3.27953	1.66	-1.97562	0.0481979	1
ENSG00000101400	SNTA1	protein_coding	79.1358	-3.2774	1.6323	-2.00784	0.0446605	1
ENSG00000278948		TEC	93.4904	-3.27682	1.62477	-2.01679	0.0437172	1
ENSG00000185361	TNFAIP8L1	protein_coding	107.845	-3.2764	1.61924	-2.02342	0.0430295	1
ENSG00000130821	SLC6A8	protein_coding	200.964	-3.27365	1.60245	-2.0429	0.0410624	1
ENSG00000240771	ARHGEF25	protein_coding	322.791	-3.27274	1.59511	-2.05173	0.0401954	1
ENSG00000118729	CASQ2	protein_coding	107.473	-3.2709	1.61857	-2.02086	0.0432946	1
ENSG00000244405	ETV5	protein_coding	64.4096	-3.26907	1.64208	-1.99081	0.0465019	1
ENSG00000125354	SEPTIN6	protein_coding	243.284	-3.2688	1.59848	-2.04494	0.0408603	1
ENSG00000070882	OSBPL3	protein_coding	92.747	-3.26411	1.62325	-2.01086	0.0443407	1
ENSG00000175745	NR2F1	protein_coding	242.169	-3.26148	1.59757	-2.04152	0.0411989	1
ENSG00000213722	DDAH2	protein_coding	170.768	-3.25985	1.60395	-2.03239	0.042114	1
ENSG00000007866	TEAD3	protein_coding	348.155	-3.25758	1.59225	-2.0459	0.0407663	1
ENSG00000121966	CXCR4	protein_coding	319.446	-3.25614	1.59305	-2.04397	0.0409562	1
ENSG00000128872	TMOD2	protein_coding	467.753	-3.25353	1.58892	-2.04764	0.0405952	1
ENSG00000125347	IRF1	protein_coding	219.336	-3.25087	1.59779	-2.03461	0.0418906	1
ENSG00000175130	MARCKSL1	protein_coding	162.661	-3.25017	1.60373	-2.02663	0.0427004	1
ENSG00000172794	RAB37	protein_coding	35.3288	-3.24871	1.68671	-1.92606	0.0540965	1
ENSG00000151117	TMEM86A	protein_coding	42.3202	-3.24591	1.66872	-1.94515	0.051757	1
ENSG00000136826	KLF4	protein_coding	317.216	-3.24497	1.59166	-2.03874	0.0414762	1
ENSG00000112182	BACH2	protein_coding	49.3117	-3.24391	1.65599	-1.95889	0.0501256	1
ENSG00000137752	CASP1	protein_coding	49.3117	-3.24391	1.65599	-1.95889	0.0501256	1
ENSG00000075275	CELSR1	protein_coding	98.6233	-3.24391	1.61787	-2.00504	0.0449583	1
ENSG00000157978	LDLRAP1	protein_coding	105.615	-3.24311	1.61522	-2.00784	0.04466	1
ENSG00000196187	TMEM63A	protein_coding	513.348	-3.2411	1.58658	-2.04282	0.0410701	1
ENSG00000198517	MAFK	protein_coding	203.866	-3.24059	1.59772	-2.02826	0.0425335	1
ENSG00000125648	SLC25A23	protein_coding	316.101	-3.23936	1.59096	-2.0361	0.0417401	1
ENSG00000103260	METRN	protein_coding	112.234	-3.23713	1.61226	-2.00782	0.0446619	1
ENSG00000110934	BIN2	protein_coding	41.9485	-3.23184	1.66713	-1.93856	0.0525548	1
ENSG00000134755	DSC2	protein_coding	41.9485	-3.23184	1.66713	-1.93856	0.0525548	1
ENSG00000245164	LINC00861	lncRNA	48.94	-3.23184	1.65463	-1.9532	0.0507953	1
ENSG00000142910	TINAGL1	protein_coding	306.879	-3.22797	1.58982	-2.0304	0.0423155	1
ENSG00000160712	IL6R	protein_coding	146.448	-3.22779	1.6031	-2.01346	0.044066	1
ENSG00000004660	CAMKK1	protein_coding	62.5511	-3.22238	1.63651	-1.96905	0.0489471	1
ENSG00000235370	DNM1P51	transcribed_unprocessed_pseudogene	125.102	-3.22237	1.60673	-2.00555	0.044904	1
ENSG00000146192	FGD2	protein_coding	118.111	-3.22182	1.60842	-2.00309	0.0451674	1
ENSG00000180644	PRF1	protein_coding	55.5597	-3.22119	1.64375	-1.95966	0.050035	1
ENSG00000149633	KIAA1755	protein_coding	159.688	-3.22072	1.60012	-2.01281	0.044135	1
ENSG00000148082	SHC3	protein_coding	48.5683	-3.21966	1.65326	-1.94746	0.0514794	1
ENSG00000136250	AOAH	protein_coding	90.1451	-3.21872	1.6178	-1.98957	0.0466388	1
ENSG00000168386	FILIP1L	protein_coding	221.495	-3.21583	1.59291	-2.01884	0.0435042	1
ENSG00000074211	PPP2R2C	protein_coding	34.5854	-3.21476	1.68295	-1.91019	0.0561082	1
ENSG00000160219	GAB3	protein_coding	34.5854	-3.21476	1.68295	-1.91019	0.0561082	1
ENSG00000172059	KLF11	protein_coding	165.936	-3.21405	1.59832	-2.01089	0.0443368	1
ENSG00000265185	SNORD3B-1	snoRNA	62.1794	-3.21285	1.6354	-1.96457	0.0494645	1
ENSG00000196422	PPP1R26	protein_coding	82.782	-3.21046	1.62026	-1.98144	0.0475414	1
ENSG00000159640	ACE	protein_coding	75.7906	-3.2085	1.62411	-1.97555	0.0482059	1
ENSG00000275832	ARHGAP23	protein_coding	427.149	-3.20837	1.58381	-2.02574	0.0427919	1
ENSG00000128311	TST	protein_coding	48.1966	-3.20738	1.65188	-1.94166	0.0521781	1
ENSG00000213654	GPSM3	protein_coding	68.7992	-3.20615	1.62862	-1.96863	0.0489952	1
ENSG00000060982	BCAT1	protein_coding	178.432	-3.20215	1.59512	-2.00747	0.0447	1
ENSG00000176058	TPRN	protein_coding	54.8163	-3.19966	1.6413	-1.94947	0.0512395	1
ENSG00000187474	FPR3	protein_coding	54.8163	-3.19966	1.6413	-1.94947	0.0512395	1
ENSG00000133315	MACROD1	protein_coding	34.2137	-3.19748	1.68104	-1.90209	0.0571598	1
ENSG00000125257	ABCC4	protein_coding	102.269	-3.19168	1.60901	-1.98363	0.0472974	1
ENSG00000076662	ICAM3	protein_coding	40.8335	-3.18877	1.66227	-1.91832	0.0550703	1
ENSG00000128604	IRF5	protein_coding	40.8335	-3.18877	1.66227	-1.91832	0.0550703	1
ENSG00000250138		unprocessed_pseudogene	40.8335	-3.18877	1.66227	-1.91832	0.0550703	1
ENSG00000163701	IL17RE	protein_coding	54.4446	-3.18877	1.64006	-1.9443	0.051859	1
ENSG00000244682	FCGR2C	protein_coding	68.0558	-3.18877	1.62658	-1.96042	0.0499472	1
ENSG00000196843	ARID5A	protein_coding	142.731	-3.18668	1.59808	-1.99407	0.0461449	1
ENSG00000137507	LRRC32	protein_coding	298.702	-3.18478	1.58444	-2.01003	0.0444277	1
ENSG00000196126	HLA-DRB1	protein_coding	528.976	-3.18315	1.57886	-2.01611	0.0437885	1
ENSG00000277152		lncRNA	33.842	-3.18	1.67911	-1.89386	0.0582435	1
ENSG00000198771	RCSD1	protein_coding	155.599	-3.17923	1.59492	-1.99335	0.0462237	1
ENSG00000267053		lncRNA	40.4618	-3.17412	1.66062	-1.91141	0.055952	1
ENSG00000172236	TPSAB1	protein_coding	384.387	-3.17412	1.5803	-2.00856	0.044584	1
ENSG00000126822	PLEKHG3	protein_coding	377.024	-3.17149	1.58014	-2.00709	0.0447396	1
ENSG00000177570	SAMD12	protein_coding	67.3124	-3.17117	1.62451	-1.95208	0.0509291	1
ENSG00000196154	S100A4	protein_coding	174.715	-3.16845	1.59087	-1.99164	0.0464101	1
ENSG00000167363	FN3K	protein_coding	53.7012	-3.16674	1.63755	-1.93383	0.0531341	1
ENSG00000108639	SYNGR2	protein_coding	140.873	-3.16568	1.59552	-1.98411	0.0472434	1
ENSG00000175183	CSRP2	protein_coding	60.3209	-3.16427	1.62966	-1.94168	0.0521763	1
ENSG00000102057	KCND1	protein_coding	40.0901	-3.15932	1.65895	-1.90441	0.0568565	1
ENSG00000133874	RNF122	protein_coding	40.0901	-3.15932	1.65895	-1.90441	0.0568565	1
ENSG00000198851	CD3E	protein_coding	59.9493	-3.15436	1.62852	-1.93694	0.0527522	1
ENSG00000182957	SPATA13	protein_coding	319.605	-3.15373	1.57954	-1.99661	0.0458676	1
ENSG00000177732	SOX12	protein_coding	133.138	-3.15336	1.59531	-1.97665	0.0480816	1
ENSG00000136167	LCP1	protein_coding	419.273	-3.15293	1.57674	-1.99966	0.0455373	1
ENSG00000104894	CD37	protein_coding	79.8084	-3.15187	1.61316	-1.95385	0.0507192	1
ENSG00000123146	ADGRE5	protein_coding	239.425	-3.15187	1.58299	-1.99108	0.0464722	1
ENSG00000117791	MTARC2	protein_coding	39.7184	-3.14437	1.65727	-1.89733	0.0577848	1
ENSG00000173457	PPP1R14B	protein_coding	46.3381	-3.14437	1.64441	-1.91216	0.0558562	1
ENSG00000115756	HPCAL1	protein_coding	125.775	-3.14437	1.59565	-1.97059	0.0487703	1
ENSG00000165233	CARD19	protein_coding	65.8256	-3.13533	1.62021	-1.93513	0.0529741	1
ENSG00000128309	MPST	protein_coding	111.792	-3.13373	1.59773	-1.96136	0.0498371	1
ENSG00000111087	GLI1	protein_coding	52.5861	-3.13306	1.63343	-1.91808	0.0551004	1
ENSG00000132003	ZSWIM4	protein_coding	52.5861	-3.13306	1.63343	-1.91808	0.0551004	1
ENSG00000105711	SCN1B	protein_coding	39.3467	-3.12927	1.65556	-1.89015	0.0587377	1
ENSG00000068137	PLEKHH3	protein_coding	111.42	-3.12837	1.59708	-1.95881	0.0501355	1
ENSG00000260007		protein_coding	32.7269	-3.12623	1.67318	-1.86843	0.0617017	1
ENSG00000172197	MBOAT1	protein_coding	78.3217	-3.12165	1.60958	-1.93943	0.0524495	1
ENSG00000188643	S100A16	protein_coding	117.297	-3.11911	1.59417	-1.95657	0.0503977	1
ENSG00000170915	PAQR8	protein_coding	84.5697	-3.11636	1.60543	-1.94114	0.0522417	1
ENSG00000187605	TET3	protein_coding	201.495	-3.11499	1.58089	-1.9704	0.0487921	1
ENSG00000185507	IRF7	protein_coding	58.4625	-3.114	1.62389	-1.91762	0.0551592	1
ENSG00000074855	ANO8	protein_coding	77.95	-3.114	1.60867	-1.93576	0.0528968	1
ENSG00000145703	IQGAP2	protein_coding	116.925	-3.114	1.59355	-1.95413	0.0506857	1
ENSG00000204642	HLA-F	protein_coding	155.9	-3.114	1.58593	-1.96351	0.0495865	1
ENSG00000132688	NES	protein_coding	168.768	-3.11282	1.58403	-1.96513	0.0493993	1
ENSG00000149294	NCAM1	protein_coding	395.626	-3.11148	1.57173	-1.97966	0.0477422	1
ENSG00000006118	TMEM132A	protein_coding	51.8427	-3.11016	1.63078	-1.90715	0.0565006	1
ENSG00000154127	UBASH3B	protein_coding	32.3552	-3.10785	1.67134	-1.8595	0.0629563	1
ENSG00000188211	NCR3LG1	protein_coding	51.471	-3.09857	1.62945	-1.90161	0.0572222	1
ENSG00000123143	PKN1	protein_coding	384.918	-3.09391	1.56968	-1.97104	0.0487195	1
ENSG00000059377	TBXAS1	protein_coding	44.8513	-3.09191	1.63842	-1.88713	0.0591428	1
ENSG00000171206	TRIM8	protein_coding	422.406	-3.09008	1.56837	-1.97025	0.0488096	1
ENSG00000272610	MAGI1-IT1	lncRNA	31.9836	-3.08923	1.66927	-1.85064	0.0642207	1
ENSG00000185483	ROR1	protein_coding	147.05	-3.08842	1.58379	-1.95002	0.0511738	1
ENSG00000168394	TAP1	protein_coding	262.116	-3.08832	1.57325	-1.96302	0.0496444	1
ENSG00000171522	PTGER4	protein_coding	153.298	-3.08689	1.5826	-1.95051	0.0511149	1
ENSG00000005844	ITGAL	protein_coding	140.43	-3.08582	1.58456	-1.94743	0.0514828	1
ENSG00000161381	PLXDC1	protein_coding	140.43	-3.08582	1.58456	-1.94743	0.0514828	1
ENSG00000216490	IFI30	protein_coding	108.447	-3.08482	1.59168	-1.93809	0.0526117	1
ENSG00000071242	RPS6KA2	protein_coding	241.886	-3.08132	1.57345	-1.95833	0.0501917	1
ENSG00000110848	CD69	protein_coding	63.5954	-3.07983	1.6138	-1.90844	0.0563347	1
ENSG00000142627	EPHA2	protein_coding	50.7277	-3.07511	1.62674	-1.89036	0.0587103	1
ENSG00000176788	BASP1	protein_coding	76.0915	-3.07511	1.60397	-1.91718	0.0552145	1
ENSG00000136010	ALDH1L2	protein_coding	152.183	-3.07511	1.58115	-1.94485	0.051793	1
ENSG00000170745	KCNS3	protein_coding	31.6119	-3.07037	1.66719	-1.84165	0.065527	1
ENSG00000276107	THBS1-IT1	lncRNA	94.8356	-3.07037	1.59428	-1.92587	0.0541208	1
ENSG00000101096	NFATC2	protein_coding	240.027	-3.06887	1.5719	-1.95233	0.0508987	1
ENSG00000018280	SLC11A1	protein_coding	37.8599	-3.06721	1.64859	-1.8605	0.0628141	1
ENSG00000143036	SLC44A3	protein_coding	37.8599	-3.06721	1.64859	-1.8605	0.0628141	1
ENSG00000176490	DIRAS1	protein_coding	37.8599	-3.06721	1.64859	-1.8605	0.0628141	1
ENSG00000144891	AGTR1	protein_coding	75.7198	-3.06721	1.60305	-1.91336	0.0557023	1
ENSG00000169991	IFFO2	protein_coding	113.58	-3.06721	1.58774	-1.93181	0.0533835	1
ENSG00000182162	P2RY8	protein_coding	50.356	-3.06324	1.62536	-1.88465	0.0594777	1
ENSG00000143119	CD53	protein_coding	100.712	-3.06324	1.59111	-1.92521	0.0542025	1
ENSG00000117115	PADI2	protein_coding	75.3481	-3.05926	1.60212	-1.90951	0.0561969	1
ENSG00000111252	SH2B3	protein_coding	307.269	-3.05714	1.56717	-1.95074	0.0510877	1
ENSG00000070190	DAPP1	protein_coding	31.2402	-3.05127	1.66508	-1.8325	0.066877	1
ENSG00000156398	SFXN2	protein_coding	43.7362	-3.05126	1.63378	-1.86761	0.0618163	1
ENSG00000178199	ZC3H12D	protein_coding	43.7362	-3.05126	1.63378	-1.86761	0.0618163	1
ENSG00000277476		lncRNA	49.9843	-3.05126	1.62398	-1.87888	0.0602612	1
ENSG00000100300	TSPO	protein_coding	87.4725	-3.05126	1.59451	-1.9136	0.0556712	1
ENSG00000100490	CDKL1	protein_coding	87.4725	-3.05126	1.59451	-1.9136	0.0556712	1
ENSG00000154917	RAB6B	protein_coding	55.8606	-3.04054	1.61509	-1.88258	0.0597577	1
ENSG00000115252	PDE1A	protein_coding	105.473	-3.0399	1.58626	-1.91639	0.0553148	1
ENSG00000139190	VAMP1	protein_coding	155.086	-3.03968	1.57588	-1.92888	0.0537457	1
ENSG00000163815	CLEC3B	protein_coding	43.3645	-3.03746	1.63221	-1.86095	0.0627507	1
ENSG00000003436	TFPI	protein_coding	290.312	-3.03273	1.56461	-1.93833	0.0525827	1
ENSG00000100399	CHADL	protein_coding	30.8685	-3.0319	1.66295	-1.8232	0.068273	1
ENSG00000250280		lncRNA	30.8685	-3.0319	1.66295	-1.8232	0.068273	1
ENSG00000223953	C1QTNF5	protein_coding	55.4889	-3.02973	1.61384	-1.87735	0.0604703	1
ENSG00000269825		protein_coding	55.4889	-3.02973	1.61384	-1.87735	0.0604703	1
ENSG00000173559	NABP1	protein_coding	166.467	-3.02973	1.573	-1.92608	0.0540945	1
ENSG00000213658	LAT	protein_coding	49.2409	-3.02702	1.62118	-1.86716	0.0618787	1
ENSG00000188130	MAPK12	protein_coding	42.9928	-3.02352	1.63062	-1.85422	0.0637081	1
ENSG00000108798	ABI3	protein_coding	36.7448	-3.01884	1.64335	-1.83701	0.066209	1
ENSG00000245848	CEBPA	protein_coding	55.1172	-3.01884	1.61257	-1.87207	0.0611965	1
ENSG00000274333		lncRNA	91.862	-3.01884	1.58801	-1.90102	0.0572996	1
ENSG00000130303	BST2	protein_coding	67.2416	-3.01586	1.60102	-1.88371	0.0596039	1
ENSG00000091622	PITPNM3	protein_coding	164.98	-3.01519	1.57109	-1.91918	0.0549621	1
ENSG00000159423	ALDH4A1	protein_coding	30.4968	-3.01227	1.6608	-1.81375	0.0697169	1
ENSG00000236901	MIR600HG	lncRNA	30.4968	-3.01227	1.6608	-1.81375	0.0697169	1
ENSG00000173334	TRIB1	protein_coding	219.354	-3.01062	1.56548	-1.92313	0.0544639	1
ENSG00000076706	MCAM	protein_coding	559.579	-3.00775	1.55567	-1.93341	0.0531855	1
ENSG00000177106	EPS8L2	protein_coding	121.615	-3.00732	1.57739	-1.90651	0.0565837	1
ENSG00000110057	UNC93B1	protein_coding	109.119	-3.00235	1.57978	-1.90049	0.0573683	1
ENSG00000182578	CSF1R	protein_coding	356.74	-2.99813	1.55787	-1.92451	0.0542908	1
ENSG00000184481	FOXO4	protein_coding	132.996	-2.99782	1.57369	-1.90496	0.0567847	1
ENSG00000147443	DOK2	protein_coding	30.1251	-2.99237	1.65862	-1.80413	0.0712111	1
ENSG00000196456	ZNF775	protein_coding	30.1251	-2.99237	1.65862	-1.80413	0.0712111	1
ENSG00000196735	HLA-DQA1	protein_coding	234.381	-2.98825	1.56151	-1.9137	0.0556585	1
ENSG00000105767	CADM4	protein_coding	59.8785	-2.98232	1.60213	-1.86147	0.0626778	1
ENSG00000109861	CTSC	protein_coding	443.026	-2.98204	1.55392	-1.91904	0.0549794	1
ENSG00000163171	CDC42EP3	protein_coding	382.776	-2.98042	1.55491	-1.91678	0.0552654	1
ENSG00000239887	C1orf226	protein_coding	65.7548	-2.97956	1.59674	-1.86603	0.0620366	1
ENSG00000242574	HLA-DMB	protein_coding	113.509	-2.97859	1.57528	-1.89083	0.0586471	1
ENSG00000162849	KIF26B	protein_coding	71.6311	-2.97726	1.59223	-1.86987	0.0615018	1
ENSG00000198435	NRARP	protein_coding	95.5082	-2.97726	1.58073	-1.88347	0.0596367	1
ENSG00000115956	PLEK	protein_coding	77.5075	-2.97532	1.58841	-1.87314	0.061049	1
ENSG00000100060	MFNG	protein_coding	59.5068	-2.97219	1.60094	-1.85653	0.0633786	1
ENSG00000153814	JAZF1	protein_coding	136.643	-2.96954	1.56913	-1.89247	0.058428	1
ENSG00000188747	NOXA1	protein_coding	71.2594	-2.9688	1.59123	-1.86573	0.0620788	1
ENSG00000118526	TCF21	protein_coding	142.519	-2.9688	1.56802	-1.89334	0.0583121	1
ENSG00000090554	FLT3LG	protein_coding	41.5061	-2.96638	1.62412	-1.82645	0.0677824	1
ENSG00000172164	SNTB1	protein_coding	106.517	-2.96313	1.5751	-1.88123	0.0599408	1
ENSG00000182667	NTM	protein_coding	59.1351	-2.962	1.59975	-1.85154	0.0640919	1
ENSG00000156453	PCDH1	protein_coding	182.91	-2.95836	1.56143	-1.89465	0.0581382	1
ENSG00000174738	NR1D2	protein_coding	418.707	-2.95752	1.55117	-1.90664	0.0565672	1
ENSG00000128340	RAC2	protein_coding	147.28	-2.95584	1.5655	-1.88812	0.0590098	1
ENSG00000106809	OGN	protein_coding	359.2	-2.9551	1.55217	-1.90385	0.0569292	1
ENSG00000184371	CSF1	protein_coding	370.953	-2.95499	1.55186	-1.90416	0.0568891	1
ENSG00000136305	CIDEB	protein_coding	29.3817	-2.95173	1.6542	-1.78439	0.0743605	1
ENSG00000167705	RILP	protein_coding	29.3817	-2.95173	1.6542	-1.78439	0.0743605	1
ENSG00000173210	ABLIM3	protein_coding	94.0214	-2.95173	1.5777	-1.8709	0.0613583	1
ENSG00000164300	SERINC5	protein_coding	321.712	-2.94421	1.55169	-1.89742	0.0577726	1
ENSG00000141404	GNAL	protein_coding	152.041	-2.94378	1.56302	-1.8834	0.0596466	1
ENSG00000129250	KIF1C	protein_coding	584.66	-2.94346	1.54709	-1.90257	0.0570964	1
ENSG00000185187	SIGIRR	protein_coding	70.1443	-2.94312	1.58818	-1.85314	0.0638627	1
ENSG00000169896	ITGAM	protein_coding	64.268	-2.94233	1.59234	-1.8478	0.0646314	1
ENSG00000197142	ACSL5	protein_coding	110.907	-2.94084	1.57078	-1.87222	0.0611759	1
ENSG00000155465	SLC7A7	protein_coding	40.7627	-2.93693	1.62095	-1.81186	0.0700078	1
ENSG00000157388	CACNA1D	protein_coding	40.7627	-2.93693	1.62095	-1.81186	0.0700078	1
ENSG00000082397	EPB41L3	protein_coding	122.288	-2.93693	1.56744	-1.87371	0.0609702	1
ENSG00000162511	LAPTM5	protein_coding	424.141	-2.93326	1.54778	-1.89514	0.0580738	1
ENSG00000152784	PRDM8	protein_coding	63.8963	-2.93287	1.59123	-1.84315	0.0653072	1
ENSG00000188677	PARVB	protein_coding	104.287	-2.92865	1.57099	-1.8642	0.0622931	1
ENSG00000184602	SNN	protein_coding	121.545	-2.92698	1.56625	-1.86879	0.0616524	1
ENSG00000148343	MIGA2	protein_coding	120.801	-2.91696	1.56504	-1.86382	0.0623468	1
ENSG00000136630	HLX	protein_coding	109.049	-2.91325	1.56748	-1.85856	0.0630889	1
ENSG00000172243	CLEC7A	protein_coding	40.0193	-2.90688	1.61752	-1.79712	0.072317	1
ENSG00000147813	NAPRT	protein_coding	80.0385	-2.90687	1.57715	-1.84312	0.0653113	1
ENSG00000197892	KIF13B	protein_coding	331.163	-2.90478	1.54625	-1.87859	0.0603007	1
ENSG00000185338	SOCS1	protein_coding	62.7812	-2.90411	1.58784	-1.82897	0.0674038	1
ENSG00000182963	GJC1	protein_coding	296.649	-2.90336	1.54722	-1.87651	0.0605857	1
ENSG00000108669	CYTH1	protein_coding	284.896	-2.9014	1.54741	-1.875	0.060793	1
ENSG00000196436	NPIPB15	protein_coding	45.5239	-2.89926	1.60667	-1.80452	0.0711505	1
ENSG00000239697	TNFSF12	protein_coding	239.001	-2.89926	1.54933	-1.8713	0.0613031	1
ENSG00000156675	RAB11FIP1	protein_coding	170.343	-2.89569	1.55425	-1.86308	0.0624512	1
ENSG00000115523	GNLY	protein_coding	28.2666	-2.88854	1.64736	-1.75343	0.0795282	1
ENSG00000146232	NFKBIE	protein_coding	28.2666	-2.88854	1.64736	-1.75343	0.0795282	1
ENSG00000168546	GFRA2	protein_coding	28.2666	-2.88854	1.64736	-1.75343	0.0795282	1
ENSG00000153933	DGKE	protein_coding	84.7998	-2.88854	1.57225	-1.8372	0.0661805	1
ENSG00000186350	RXRA	protein_coding	497.418	-2.88829	1.54083	-1.8745	0.0608614	1
ENSG00000039523	RIPOR1	protein_coding	293.675	-2.88688	1.54517	-1.86832	0.0617168	1
ENSG00000185022	MAFF	protein_coding	118.571	-2.88648	1.56138	-1.84867	0.0645054	1
ENSG00000177675	CD163L1	protein_coding	62.0378	-2.88462	1.58554	-1.81932	0.0688619	1
ENSG00000130203	APOE	protein_coding	219.885	-2.88411	1.54839	-1.86265	0.0625116	1
ENSG00000132334	PTPRE	protein_coding	112.695	-2.88314	1.5621	-1.84568	0.064939	1
ENSG00000050344	NFE2L3	protein_coding	33.7712	-2.88134	1.62796	-1.76991	0.0767419	1
ENSG00000213347	MXD3	protein_coding	33.7712	-2.88134	1.62796	-1.76991	0.0767419	1
ENSG00000137936	BCAR3	protein_coding	50.6569	-2.88134	1.59659	-1.80468	0.0711245	1
ENSG00000173846	PLK3	protein_coding	67.5425	-2.88134	1.58086	-1.82264	0.0683576	1
ENSG00000188290	HES4	protein_coding	56.1615	-2.87773	1.58988	-1.81002	0.0702921	1
ENSG00000125170	DOK4	protein_coding	61.6661	-2.87477	1.58438	-1.81444	0.06961	1
ENSG00000153012	LGI2	protein_coding	61.6661	-2.87477	1.58438	-1.81444	0.06961	1
ENSG00000157870	PRXL2B	protein_coding	84.0564	-2.87411	1.57052	-1.83004	0.0672443	1
ENSG00000161013	MGAT4B	protein_coding	184.627	-2.87147	1.54956	-1.85309	0.0638693	1
ENSG00000086730	LAT2	protein_coding	27.8949	-2.86684	1.64503	-1.74273	0.0813814	1
ENSG00000171476	HOPX	protein_coding	27.8949	-2.86684	1.64503	-1.74273	0.0813814	1
ENSG00000237515	SHISA9	protein_coding	27.8949	-2.86684	1.64503	-1.74273	0.0813814	1
ENSG00000155926	SLA	protein_coding	139.474	-2.86684	1.55461	-1.84408	0.0651709	1
ENSG00000224081	SLC44A3-AS1	transcribed_processed_pseudogene	33.3995	-2.86319	1.62595	-1.76094	0.0782486	1
ENSG00000038945	MSR1	protein_coding	100.199	-2.86319	1.56286	-1.83202	0.0669484	1
ENSG00000116833	NR5A2	protein_coding	38.9042	-2.86058	1.61227	-1.77426	0.0760196	1
ENSG00000175489	LRRC25	protein_coding	38.9042	-2.86058	1.61227	-1.77426	0.0760196	1
ENSG00000185340	GAS2L1	protein_coding	83.313	-2.85954	1.56877	-1.82279	0.0683356	1
ENSG00000176641	RNF152	protein_coding	211.035	-2.85934	1.54576	-1.84979	0.0643434	1
ENSG00000137285	TUBB2B	protein_coding	44.4088	-2.85862	1.60198	-1.78443	0.0743539	1
ENSG00000171700	RGS19	protein_coding	44.4088	-2.85862	1.60198	-1.78443	0.0743539	1
ENSG00000117602	RCAN3	protein_coding	94.3223	-2.85781	1.56408	-1.82715	0.067677	1
ENSG00000172216	CEBPB	protein_coding	554.181	-2.85587	1.53599	-1.8593	0.0629844	1
ENSG00000158714	SLAMF8	protein_coding	77.4367	-2.85272	1.57068	-1.81624	0.0693339	1
ENSG00000101220	C20orf27	protein_coding	198.91	-2.85097	1.54559	-1.84458	0.065099	1
ENSG00000164270	HTR4	protein_coding	27.5232	-2.84482	1.64267	-1.73182	0.0833057	1
ENSG00000132207	SLX1A	protein_coding	60.551	-2.84481	1.58086	-1.79954	0.0719337	1
ENSG00000136286	MYO1G	protein_coding	71.5603	-2.84481	1.57287	-1.80867	0.0705017	1
ENSG00000204257	HLA-DMA	protein_coding	142.749	-2.84054	1.55029	-1.83226	0.0669128	1
ENSG00000163909	HEYL	protein_coding	120.359	-2.83469	1.5536	-1.82459	0.0680631	1
ENSG00000159314	ARHGAP27	protein_coding	202.185	-2.83277	1.54293	-1.83596	0.0663635	1
ENSG00000140859	KIFC3	protein_coding	98.3401	-2.83243	1.55914	-1.81666	0.069269	1
ENSG00000151746	BICD1	protein_coding	92.8355	-2.8317	1.56093	-1.81411	0.0696608	1
ENSG00000243156	MICAL3	protein_coding	573.155	-2.83101	1.53248	-1.84734	0.0646978	1
ENSG00000162591	MEGF6	protein_coding	207.318	-2.83014	1.5422	-1.83513	0.066486	1
ENSG00000173020	GRK2	protein_coding	348.952	-2.82912	1.53582	-1.84209	0.0654618	1
ENSG00000181982	CCDC149	protein_coding	76.3216	-2.82887	1.56783	-1.80433	0.0711801	1
ENSG00000176945	MUC20	protein_coding	70.8169	-2.82764	1.57083	-1.80009	0.0718462	1
ENSG00000250479	CHCHD10	protein_coding	103.473	-2.82718	1.55682	-1.816	0.0693711	1
ENSG00000137474	MYO7A	protein_coding	32.6561	-2.8262	1.62186	-1.74257	0.0814096	1
ENSG00000137265	IRF4	protein_coding	86.9592	-2.82385	1.5621	-1.80773	0.0706483	1
ENSG00000142279	WTIP	protein_coding	195.565	-2.82307	1.54219	-1.83056	0.0671659	1
ENSG00000120341	SEC16B	protein_coding	27.1515	-2.82245	1.64029	-1.7207	0.0853048	1
ENSG00000128536	CDHR3	protein_coding	27.1515	-2.82245	1.64029	-1.7207	0.0853048	1
ENSG00000143110	C1orf162	protein_coding	48.7984	-2.81994	1.58964	-1.77395	0.0760716	1
ENSG00000112276	BVES	protein_coding	124.377	-2.81557	1.55013	-1.81634	0.0693182	1
ENSG00000106266	SNX8	protein_coding	81.0828	-2.81491	1.56342	-1.80048	0.0717845	1
ENSG00000135540	NHSL1	protein_coding	91.7204	-2.8118	1.55853	-1.80414	0.0712101	1
ENSG00000073417	PDE8A	protein_coding	172.432	-2.80971	1.54234	-1.82172	0.0684976	1
ENSG00000270882	H4C14	protein_coding	32.2845	-2.80734	1.61979	-1.73315	0.0830683	1
ENSG00000103381	CPPED1	protein_coding	80.7111	-2.80734	1.56251	-1.79668	0.0723863	1
ENSG00000130052	STARD8	protein_coding	80.7111	-2.80734	1.56251	-1.79668	0.0723863	1
ENSG00000166839	ANKDD1A	protein_coding	42.922	-2.80259	1.59555	-1.75651	0.0790022	1
ENSG00000110492	MDK	protein_coding	128.766	-2.80259	1.5475	-1.81104	0.0701344	1
ENSG00000140538	NTRK3	protein_coding	128.766	-2.80259	1.5475	-1.81104	0.0701344	1
ENSG00000168918	INPP5D	protein_coding	139.404	-2.80149	1.54551	-1.81266	0.0698837	1
ENSG00000135476	ESPL1	protein_coding	26.7798	-2.79973	1.63787	-1.70937	0.0873829	1
ENSG00000175161	CADM2	protein_coding	80.3394	-2.79973	1.5616	-1.79286	0.0729961	1
ENSG00000127124	HIVEP3	protein_coding	128.394	-2.79782	1.54692	-1.80864	0.0705067	1
ENSG00000166333	ILK	protein_coding	550.623	-2.79661	1.52833	-1.82984	0.0672734	1
ENSG00000168062	BATF2	protein_coding	37.4174	-2.79645	1.60503	-1.7423	0.0814555	1
ENSG00000256028		lncRNA	37.4174	-2.79645	1.60503	-1.7423	0.0814555	1
ENSG00000257298		lncRNA	37.4174	-2.79645	1.60503	-1.7423	0.0814555	1
ENSG00000198963	RORB	protein_coding	48.055	-2.79463	1.5867	-1.76128	0.0781907	1
ENSG00000274272		lncRNA	48.055	-2.79463	1.5867	-1.76128	0.0781907	1
ENSG00000165457	FOLR2	protein_coding	58.6926	-2.79347	1.57501	-1.77362	0.0761263	1
ENSG00000198736	MSRB1	protein_coding	58.6926	-2.79347	1.57501	-1.77362	0.0761263	1
ENSG00000143196	DPT	protein_coding	473.93	-2.79017	1.52844	-1.82551	0.0679243	1
ENSG00000138646	HERC5	protein_coding	31.9128	-2.78823	1.61769	-1.72359	0.0847825	1
ENSG00000182154	MRPL41	protein_coding	42.5503	-2.78823	1.59391	-1.74931	0.0802379	1
ENSG00000067836	ROGDI	protein_coding	63.8255	-2.78823	1.56985	-1.77611	0.0757141	1
ENSG00000204099	NEU4	protein_coding	74.4631	-2.78823	1.56298	-1.78392	0.0744362	1
ENSG00000082074	FYB1	protein_coding	138.289	-2.78823	1.54388	-1.80599	0.0709206	1
ENSG00000103222	ABCC1	protein_coding	366.067	-2.78404	1.5296	-1.82011	0.0687419	1
ENSG00000126878	AIF1L	protein_coding	68.9585	-2.78379	1.56562	-1.77807	0.0753926	1
ENSG00000105339	DENND3	protein_coding	265.196	-2.78361	1.53279	-1.81604	0.0693644	1
ENSG00000116017	ARID3A	protein_coding	84.729	-2.781	1.55695	-1.78619	0.0740689	1
ENSG00000078804	TP53INP2	protein_coding	428.778	-2.78037	1.52788	-1.81976	0.0687957	1
ENSG00000279237		TEC	37.0457	-2.77996	1.60318	-1.73403	0.0829131	1
ENSG00000168758	SEMA4C	protein_coding	338.544	-2.77918	1.52967	-1.81686	0.0692392	1
ENSG00000225151	GOLGA2P7	transcribed_unprocessed_pseudogene	141.935	-2.76887	1.54068	-1.79717	0.0723085	1
ENSG00000108018	SORCS1	protein_coding	131.297	-2.7673	1.54222	-1.79437	0.0727541	1
ENSG00000285744		lncRNA	36.674	-2.76329	1.60132	-1.72563	0.0844132	1
ENSG00000142149	HUNK	protein_coding	41.8069	-2.75909	1.59058	-1.73464	0.0828048	1
ENSG00000133561	GIMAP6	protein_coding	88.7468	-2.75735	1.55197	-1.77668	0.0756208	1
ENSG00000137642	SORL1	protein_coding	333.34	-2.75355	1.52626	-1.80411	0.0712136	1
ENSG00000120729	MYOT	protein_coding	26.0364	-2.75319	1.63291	-1.68606	0.0917836	1
ENSG00000174775	HRAS	protein_coding	26.0364	-2.75319	1.63291	-1.68606	0.0917836	1
ENSG00000076554	TPD52	protein_coding	130.182	-2.75318	1.54049	-1.78722	0.0739025	1
ENSG00000234807	LINC01135	lncRNA	31.1694	-2.74924	1.61343	-1.70397	0.0883873	1
ENSG00000112414	ADGRG6	protein_coding	98.641	-2.7482	1.54725	-1.77618	0.0757039	1
ENSG00000048540	LMO3	protein_coding	337.358	-2.74771	1.52539	-1.80132	0.0716532	1
ENSG00000142347	MYO1F	protein_coding	119.173	-2.74493	1.54151	-1.78068	0.0749653	1
ENSG00000108387	SEPTIN4	protein_coding	41.4353	-2.74429	1.5889	-1.72716	0.0841383	1
ENSG00000132510	KDM6B	protein_coding	376.563	-2.73755	1.52313	-1.79731	0.0722856	1
ENSG00000170873	MTSS1	protein_coding	154.732	-2.73733	1.53464	-1.7837	0.0744731	1
ENSG00000168010	ATG16L2	protein_coding	221.46	-2.73492	1.52842	-1.78937	0.0735552	1
ENSG00000130158	DOCK6	protein_coding	180.025	-2.73277	1.53128	-1.78463	0.0743218	1
ENSG00000007171	NOS2	protein_coding	25.6647	-2.72934	1.63042	-1.67401	0.0941279	1
ENSG00000149292	TTC12	protein_coding	30.7977	-2.72934	1.61127	-1.6939	0.0902835	1
ENSG00000100365	NCF4	protein_coding	35.9306	-2.72934	1.59753	-1.70848	0.0875481	1
ENSG00000077420	APBB1IP	protein_coding	46.1965	-2.72934	1.57916	-1.72835	0.0839259	1
ENSG00000127824	TUBA4A	protein_coding	56.4624	-2.72934	1.56745	-1.74126	0.0816377	1
ENSG00000173511	VEGFB	protein_coding	241.248	-2.72934	1.52657	-1.78789	0.0737936	1
ENSG00000157570	TSPAN18	protein_coding	328.508	-2.72934	1.52324	-1.7918	0.0731655	1
ENSG00000006756	ARSD	protein_coding	133.085	-2.72471	1.5361	-1.77378	0.0760991	1
ENSG00000182718	ANXA2	protein_coding	598.324	-2.72316	1.51829	-1.79357	0.0728822	1
ENSG00000136856	SLC2A8	protein_coding	86.8884	-2.72225	1.54774	-1.75885	0.078603	1
ENSG00000170390	DCLK2	protein_coding	86.8884	-2.72225	1.54774	-1.75885	0.078603	1
ENSG00000160255	ITGB2	protein_coding	250.399	-2.72196	1.52514	-1.78473	0.0743054	1
ENSG00000153815	CMIP	protein_coding	423.804	-2.72062	1.52004	-1.78983	0.0734806	1
ENSG00000125753	VASP	protein_coding	352.315	-2.7206	1.52148	-1.78813	0.0737557	1
ENSG00000111186	WNT5B	protein_coding	56.0907	-2.71837	1.56616	-1.73569	0.0826188	1
ENSG00000221995			56.0907	-2.71837	1.56616	-1.73569	0.0826188	1
ENSG00000076641	PAG1	protein_coding	274.949	-2.71592	1.52327	-1.78295	0.0745946	1
ENSG00000070404	FSTL3	protein_coding	167.9	-2.71469	1.53007	-1.77423	0.0760255	1
ENSG00000163508	EOMES	protein_coding	30.426	-2.70916	1.60909	-1.68367	0.0922464	1
ENSG00000177363	LRRN4CL	protein_coding	60.8519	-2.70916	1.56066	-1.7359	0.0825813	1
ENSG00000072818	ACAP1	protein_coding	60.4802	-2.69896	1.55946	-1.7307	0.0835045	1
ENSG00000116191	RALGPS2	protein_coding	135.988	-2.69783	1.53197	-1.76102	0.0782347	1
ENSG00000134215	VAV3	protein_coding	50.2144	-2.69281	1.56848	-1.71683	0.0860098	1
ENSG00000141068	KSR1	protein_coding	155.404	-2.69002	1.52818	-1.76028	0.078361	1
ENSG00000122386	ZNF205	protein_coding	30.0543	-2.6887	1.60681	-1.67331	0.0942657	1
ENSG00000144057	ST6GAL2	protein_coding	70.0027	-2.68575	1.55092	-1.73171	0.0833254	1
ENSG00000118640	VAMP8	protein_coding	54.9756	-2.68494	1.56224	-1.71865	0.0856787	1
ENSG00000108001	EBF3	protein_coding	39.9485	-2.68354	1.58202	-1.69627	0.0898353	1
ENSG00000160013	PTGIR	protein_coding	24.9213	-2.68043	1.62534	-1.64915	0.0991165	1
ENSG00000261114		lncRNA	24.9213	-2.68043	1.62534	-1.64915	0.0991165	1
ENSG00000186715	MST1L	transcribed_unprocessed_pseudogene	94.5524	-2.67781	1.53893	-1.74004	0.0818516	1
ENSG00000169683	LRRC45	protein_coding	34.8155	-2.67687	1.59171	-1.68176	0.0926161	1
ENSG00000178860	MSC	protein_coding	34.8155	-2.67687	1.59171	-1.68176	0.0926161	1
ENSG00000046604	DSG2	protein_coding	69.631	-2.67687	1.54986	-1.72717	0.0841379	1
ENSG00000149781	FERMT3	protein_coding	79.5252	-2.67576	1.54448	-1.73246	0.0831916	1
ENSG00000203747	FCGR3A	protein_coding	99.3136	-2.6742	1.53694	-1.73994	0.081869	1
ENSG00000132819	RBM38	protein_coding	282.914	-2.67343	1.5174	-1.76185	0.0780944	1
ENSG00000178726	THBD	protein_coding	104.075	-2.67092	1.53514	-1.73985	0.081885	1
ENSG00000176014	TUBB6	protein_coding	218.044	-2.67078	1.52015	-1.75692	0.0789313	1
ENSG00000160326	SLC2A6	protein_coding	29.6826	-2.66794	1.60459	-1.66269	0.0963739	1
ENSG00000196878	LAMB3	protein_coding	29.6826	-2.66794	1.60459	-1.66269	0.0963739	1
ENSG00000183508	TENT5C	protein_coding	474.921	-2.66793	1.51246	-1.76397	0.0777377	1
ENSG00000157873	TNFRSF14	protein_coding	483.329	-2.66281	1.51169	-1.76147	0.0781586	1
ENSG00000101160	CTSZ	protein_coding	355.076	-2.6627	1.51388	-1.75886	0.0786015	1
ENSG00000151651	ADAM8	protein_coding	54.2322	-2.66222	1.55959	-1.707	0.0878213	1
ENSG00000146966	DENND2A	protein_coding	88.676	-2.66095	1.5386	-1.72946	0.0837273	1
ENSG00000010671	BTK	protein_coding	34.4438	-2.65895	1.58974	-1.67257	0.0944113	1
ENSG00000015285	WAS	protein_coding	34.4438	-2.65895	1.58974	-1.67257	0.0944113	1
ENSG00000153283	CD96	protein_coding	34.4438	-2.65895	1.58974	-1.67257	0.0944113	1
ENSG00000279821		TEC	34.4438	-2.65895	1.58974	-1.67257	0.0944113	1
ENSG00000183722	LHFPL6	protein_coding	285.073	-2.65708	1.51518	-1.75364	0.0794916	1
ENSG00000075618	FSCN1	protein_coding	191.636	-2.65663	1.52013	-1.74763	0.0805274	1
ENSG00000162367	TAL1	protein_coding	24.5496	-2.65534	1.62275	-1.63632	0.101773	1
ENSG00000152689	RASGRP3	protein_coding	49.0993	-2.65534	1.56414	-1.69763	0.0895772	1
ENSG00000162817	C1orf115	protein_coding	49.0993	-2.65534	1.56414	-1.69763	0.0895772	1
ENSG00000275395	FCGBP	protein_coding	656.964	-2.65288	1.50881	-1.75826	0.0787031	1
ENSG00000143995	MEIS1	protein_coding	485.116	-2.65201	1.51028	-1.75598	0.0790926	1
ENSG00000284691		protein_coding	68.516	-2.6499	1.54665	-1.71332	0.0866537	1
ENSG00000182600	SNORC	protein_coding	29.3109	-2.64688	1.60234	-1.65188	0.0985589	1
ENSG00000235568	NFAM1	protein_coding	73.2772	-2.64688	1.54347	-1.71488	0.0863665	1
ENSG00000148341	SH3GLB2	protein_coding	326.809	-2.64434	1.5122	-1.74867	0.0803484	1
ENSG00000170412	GPRC5C	protein_coding	63.383	-2.64361	1.54915	-1.70649	0.087917	1
ENSG00000163412	EIF4E3	protein_coding	321.305	-2.64108	1.51193	-1.74683	0.0806676	1
ENSG00000116824	CD2	protein_coding	34.0721	-2.6408	1.58774	-1.66325	0.0962633	1
ENSG00000183077	AFMID	protein_coding	34.0721	-2.6408	1.58774	-1.66325	0.0962633	1
ENSG00000276710	CSPG4P10	transcribed_unprocessed_pseudogene	160.095	-2.63526	1.52028	-1.73341	0.0830233	1
ENSG00000166780	BMERB1	protein_coding	140.678	-2.63512	1.52276	-1.73049	0.0835423	1
ENSG00000107738	VSIR	protein_coding	348.385	-2.63087	1.5099	-1.74242	0.081435	1
ENSG00000141433	ADCYAP1	protein_coding	140.306	-2.63069	1.52242	-1.72797	0.0839939	1
ENSG00000103811	CTSH	protein_coding	159.351	-2.62746	1.51931	-1.72937	0.0837428	1
ENSG00000177030	DEAF1	protein_coding	82.0563	-2.62677	1.53641	-1.70968	0.0873248	1
ENSG00000266964	FXYD1	protein_coding	110.995	-2.62644	1.52724	-1.71972	0.0854825	1
ENSG00000138670	RASGEF1B	protein_coding	62.6396	-2.62385	1.54682	-1.69629	0.0898312	1
ENSG00000134326	CMPK2	protein_coding	38.4617	-2.62011	1.57491	-1.66366	0.0961803	1
ENSG00000120913	PDLIM2	protein_coding	120.146	-2.61946	1.52432	-1.71845	0.0857146	1
ENSG00000139970	RTN1	protein_coding	43.2229	-2.61831	1.56647	-1.67147	0.0946293	1
ENSG00000188157	AGRN	protein_coding	523.436	-2.61817	1.50547	-1.73911	0.082016	1
ENSG00000180891	CUEDC1	protein_coding	235.16	-2.61713	1.5121	-1.73079	0.0834888	1
ENSG00000168404	MLKL	protein_coding	47.9842	-2.61686	1.55971	-1.67779	0.0933887	1
ENSG00000104081	BMF	protein_coding	148.714	-2.61644	1.51933	-1.72211	0.0850503	1
ENSG00000048740	CELF2	protein_coding	637.335	-2.61461	1.50402	-1.73841	0.0821385	1
ENSG00000105609	LILRB5	protein_coding	71.7904	-2.61252	1.53937	-1.69714	0.0896703	1
ENSG00000180233	ZNRF2	protein_coding	148.342	-2.61224	1.51881	-1.71993	0.085445	1
ENSG00000005238	FAM214B	protein_coding	81.3129	-2.6115	1.53457	-1.70178	0.0887965	1
ENSG00000175602	CCDC85B	protein_coding	81.3129	-2.6115	1.53457	-1.70178	0.0887965	1
ENSG00000204366	ZBTB12	protein_coding	23.8062	-2.60381	1.61748	-1.60979	0.107443	1
ENSG00000176681	LRRC37A	protein_coding	33.3287	-2.60381	1.58364	-1.6442	0.100135	1
ENSG00000198835	GJC2	protein_coding	33.3287	-2.60381	1.58364	-1.6442	0.100135	1
ENSG00000142694	EVA1B	protein_coding	47.6125	-2.60381	1.55821	-1.67102	0.0947174	1
ENSG00000146477	SLC22A3	protein_coding	47.6125	-2.60381	1.55821	-1.67102	0.0947174	1
ENSG00000196502	SULT1A1	protein_coding	75.8083	-2.59559	1.53486	-1.69109	0.0908191	1
ENSG00000106066	CPVL	protein_coding	113.527	-2.59284	1.52204	-1.70352	0.0884705	1
ENSG00000127666	TICAM1	protein_coding	52.002	-2.59184	1.55141	-1.67063	0.0947943	1
ENSG00000162944	RFTN2	protein_coding	52.002	-2.59184	1.55141	-1.67063	0.0947943	1
ENSG00000145824	CXCL14	protein_coding	391.838	-2.58951	1.50361	-1.7222	0.0850334	1
ENSG00000141480	ARRB2	protein_coding	141.351	-2.58621	1.51623	-1.70569	0.0880663	1
ENSG00000170542	SERPINB9	protein_coding	98.8711	-2.58495	1.52465	-1.69543	0.0899934	1
ENSG00000176046	NUPR1	protein_coding	94.1099	-2.584	1.52597	-1.69335	0.0903889	1
ENSG00000186564	FOXD2	protein_coding	28.1958	-2.58178	1.59545	-1.61822	0.105615	1
ENSG00000211772	TRBC2	TR_C_gene	56.3916	-2.58178	1.54571	-1.67029	0.0948616	1
ENSG00000061918	GUCY1B1	protein_coding	169.175	-2.58178	1.51234	-1.70714	0.0877956	1
ENSG00000089820	ARHGAP4	protein_coding	164.414	-2.58115	1.51274	-1.70627	0.0879572	1
ENSG00000169972	PUSL1	protein_coding	23.4345	-2.57734	1.61479	-1.59608	0.110471	1
ENSG00000277363	SRCIN1	protein_coding	46.8691	-2.57734	1.55518	-1.65726	0.0974677	1
ENSG00000154175	ABI3BP	protein_coding	510.427	-2.57586	1.50015	-1.71707	0.0859672	1
ENSG00000071575	TRIB2	protein_coding	214.929	-2.5721	1.5075	-1.70621	0.0879699	1
ENSG00000073792	IGF2BP2	protein_coding	56.0199	-2.57064	1.54441	-1.66448	0.0960161	1
ENSG00000121361	KCNJ8	protein_coding	56.0199	-2.57064	1.54441	-1.66448	0.0960161	1
ENSG00000143801	PSEN2	protein_coding	83.844	-2.56691	1.52725	-1.68074	0.0928133	1
ENSG00000028277	POU2F2	protein_coding	65.1707	-2.56584	1.53668	-1.66972	0.0949738	1
ENSG00000198113	TOR4A	protein_coding	79.0827	-2.56471	1.52895	-1.67743	0.0934592	1
ENSG00000165646	SLC18A2	protein_coding	46.4974	-2.56392	1.55365	-1.65025	0.0988913	1
ENSG00000160408	ST6GALNAC6	protein_coding	353.306	-2.56356	1.50103	-1.70786	0.0876617	1
ENSG00000177301	KCNA2	protein_coding	55.6482	-2.55941	1.5431	-1.65862	0.0971933	1
ENSG00000137094	DNAJB5	protein_coding	134.359	-2.55786	1.51342	-1.69011	0.0910064	1
ENSG00000103489	XYLT1	protein_coding	254.806	-2.55777	1.50355	-1.70115	0.0889144	1
ENSG00000157379	DHRS1	protein_coding	50.8869	-2.55531	1.54719	-1.65158	0.0986206	1
ENSG00000169508	GPR183	protein_coding	50.8869	-2.55531	1.54719	-1.65158	0.0986206	1
ENSG00000147257	GPC3	protein_coding	23.0629	-2.55037	1.61207	-1.58204	0.11364	1
ENSG00000203808	BVES-AS1	lncRNA	23.0629	-2.55037	1.61207	-1.58204	0.11364	1
ENSG00000237945	LINC00649	lncRNA	46.1257	-2.55037	1.55211	-1.64317	0.100349	1
ENSG00000101333	PLCB4	protein_coding	87.4902	-2.5475	1.52315	-1.67252	0.0944209	1
ENSG00000259295	CSPG4P12	transcribed_unprocessed_pseudogene	211.584	-2.54563	1.50419	-1.69236	0.0905775	1
ENSG00000198626	RYR2	protein_coding	147.156	-2.54525	1.50991	-1.6857	0.0918542	1
ENSG00000197943	PLCG2	protein_coding	124.093	-2.54431	1.51331	-1.68129	0.0927067	1
ENSG00000165168	CYBB	protein_coding	247.815	-2.54177	1.50175	-1.69254	0.090543	1
ENSG00000167680	SEMA6B	protein_coding	68.8169	-2.54127	1.5309	-1.65998	0.096919	1
ENSG00000157404	KIT	protein_coding	165.086	-2.5405	1.50722	-1.68556	0.0918806	1
ENSG00000203812			114.571	-2.53944	1.51451	-1.67674	0.0935932	1
ENSG00000111275	ALDH2	protein_coding	334.19	-2.53763	1.4983	-1.69367	0.0903272	1
ENSG00000169442	CD52	protein_coding	27.4524	-2.53669	1.59072	-1.59469	0.110782	1
ENSG00000204472	AIF1	protein_coding	27.4524	-2.53669	1.59072	-1.59469	0.110782	1
ENSG00000103254	ANTKMT	protein_coding	36.6032	-2.53669	1.5656	-1.62027	0.105175	1
ENSG00000104870	FCGRT	protein_coding	533.649	-2.5314	1.49438	-1.69395	0.0902751	1
ENSG00000204161	TMEM273	protein_coding	40.9928	-2.52904	1.55634	-1.62499	0.104165	1
ENSG00000129038	LOXL1	protein_coding	172.75	-2.5258	1.5045	-1.67883	0.0931856	1
ENSG00000110077	MS4A6A	protein_coding	131.757	-2.5248	1.50936	-1.67276	0.0943742	1
ENSG00000074416	MGLL	protein_coding	490.426	-2.52391	1.49386	-1.68952	0.0911197	1
ENSG00000127472	PLA2G5	protein_coding	22.6912	-2.52289	1.60932	-1.56767	0.116957	1
ENSG00000181631	P2RY13	protein_coding	22.6912	-2.52289	1.60932	-1.56767	0.116957	1
ENSG00000105699	LSR	protein_coding	45.3823	-2.52289	1.54898	-1.62874	0.103369	1
ENSG00000007520	TSR3	protein_coding	68.0735	-2.52289	1.52873	-1.65031	0.0988787	1
ENSG00000134516	DOCK2	protein_coding	144.926	-2.51941	1.50673	-1.67211	0.0945021	1
ENSG00000169116	PARM1	protein_coding	375.855	-2.5192	1.49497	-1.68512	0.0919657	1
ENSG00000160360	GPSM1	protein_coding	113.084	-2.51733	1.51181	-1.66511	0.0958914	1
ENSG00000174136	RGMB	protein_coding	596.891	-2.51678	1.49192	-1.68693	0.0916159	1
ENSG00000133687	TMTC1	protein_coding	298.259	-2.51572	1.49643	-1.68115	0.0927339	1
ENSG00000139318	DUSP6	protein_coding	225.796	-2.51454	1.49925	-1.6772	0.0935031	1
ENSG00000070778	PTPN21	protein_coding	189.565	-2.51361	1.50146	-1.67411	0.0941092	1
ENSG00000132879	FBXO44	protein_coding	58.551	-2.51003	1.53347	-1.63683	0.101667	1
ENSG00000124406	ATP8A1	protein_coding	152.962	-2.50812	1.50421	-1.6674	0.0954343	1
ENSG00000081818	PCDHB4	protein_coding	31.4703	-2.50695	1.5732	-1.59354	0.111039	1
ENSG00000171848	RRM2	protein_coding	31.4703	-2.50695	1.5732	-1.59354	0.111039	1
ENSG00000221968	FADS3	protein_coding	62.9405	-2.50695	1.52976	-1.63879	0.101258	1
ENSG00000270069	MIR222HG	lncRNA	35.8598	-2.50193	1.5618	-1.60196	0.109166	1
ENSG00000105755	ETHE1	protein_coding	53.7897	-2.50193	1.53644	-1.62839	0.103442	1
ENSG00000067992	PDK3	protein_coding	470.567	-2.50159	1.4912	-1.67757	0.0934319	1
ENSG00000090382	LYZ	protein_coding	264.187	-2.50014	1.49558	-1.67169	0.0945862	1
ENSG00000081237	PTPRC	protein_coding	268.577	-2.49958	1.49533	-1.67159	0.0946061	1
ENSG00000088899	LZTS3	protein_coding	58.1793	-2.49922	1.53221	-1.63112	0.102866	1
ENSG00000198756	COLGALT2	protein_coding	58.1793	-2.49922	1.53221	-1.63112	0.102866	1
ENSG00000272763		lncRNA	40.2494	-2.49801	1.55289	-1.60862	0.1077	1
ENSG00000229619	MBNL1-AS1	lncRNA	272.595	-2.49673	1.49481	-1.67026	0.0948672	1
ENSG00000213801	ZNF321P	transcribed_processed_pseudogene	22.3195	-2.49487	1.60653	-1.55296	0.120433	1
ENSG00000203710	CR1	protein_coding	66.9584	-2.49487	1.52543	-1.63552	0.10194	1
ENSG00000161835	TAMALIN	protein_coding	71.3479	-2.4931	1.52267	-1.63733	0.101562	1
ENSG00000231389	HLA-DPA1	protein_coding	650.91	-2.49274	1.48843	-1.67474	0.0939854	1
ENSG00000170458	CD14	protein_coding	129.155	-2.49097	1.50521	-1.65489	0.097946	1
ENSG00000183048	SLC25A10	protein_coding	26.709	-2.49015	1.58588	-1.5702	0.116368	1
ENSG00000101605	MYOM1	protein_coding	111.226	-2.4892	1.50839	-1.65024	0.0988936	1
ENSG00000166979	EVA1C	protein_coding	84.5166	-2.48891	1.51611	-1.64164	0.100665	1
ENSG00000055163	CYFIP2	protein_coding	142.324	-2.48867	1.50294	-1.65587	0.097749	1
ENSG00000135333	EPHA7	protein_coding	173.423	-2.48833	1.49945	-1.65949	0.0970161	1
ENSG00000162654	GBP4	protein_coding	231.23	-2.48833	1.4955	-1.66387	0.0961379	1
ENSG00000158717	RNF166	protein_coding	137.563	-2.4848	1.50309	-1.65313	0.0983044	1
ENSG00000015475	BID	protein_coding	35.4881	-2.48423	1.55987	-1.59259	0.111253	1
ENSG00000127507	ADGRE2	protein_coding	35.4881	-2.48423	1.55987	-1.59259	0.111253	1
ENSG00000185189	NRBP2	protein_coding	296.702	-2.4813	1.49197	-1.6631	0.0962928	1
ENSG00000153094	BCL2L11	protein_coding	172.679	-2.48102	1.49855	-1.65562	0.0977986	1
ENSG00000143226	FCGR2A	protein_coding	92.924	-2.47998	1.51196	-1.64024	0.100955	1
ENSG00000117020	AKT3	protein_coding	539.614	-2.47925	1.48756	-1.66666	0.0955824	1
ENSG00000106366	SERPINE1	protein_coding	485.453	-2.47545	1.48764	-1.66402	0.0961089	1
ENSG00000160685	ZBTB7B	protein_coding	233.761	-2.47445	1.49355	-1.65675	0.0975691	1
ENSG00000160293	VAV2	protein_coding	118.89	-2.47164	1.50443	-1.64291	0.100401	1
ENSG00000163347	CLDN1	protein_coding	21.9478	-2.46631	1.60371	-1.53787	0.124079	1
ENSG00000229474	PATL2	protein_coding	21.9478	-2.46631	1.60371	-1.53787	0.124079	1
ENSG00000130988	RGN	protein_coding	26.3373	-2.46631	1.58342	-1.55758	0.119332	1
ENSG00000135077	HAVCR2	protein_coding	26.3373	-2.46631	1.58342	-1.55758	0.119332	1
ENSG00000150281	CTF1	protein_coding	30.7269	-2.46631	1.56887	-1.57203	0.115944	1
ENSG00000159958	TNFRSF13C	protein_coding	30.7269	-2.46631	1.56887	-1.57203	0.115944	1
ENSG00000169689	CENPX	protein_coding	30.7269	-2.46631	1.56887	-1.57203	0.115944	1
ENSG00000179630	LACC1	protein_coding	30.7269	-2.46631	1.56887	-1.57203	0.115944	1
ENSG00000108370	RGS9	protein_coding	35.1164	-2.46631	1.55792	-1.58308	0.113404	1
ENSG00000157368	IL34	protein_coding	65.8433	-2.4663	1.52207	-1.62036	0.105155	1
ENSG00000235750	KIAA0040	protein_coding	153.634	-2.4663	1.49854	-1.6458	0.0998041	1
ENSG00000126217	MCF2L	protein_coding	175.582	-2.4663	1.49633	-1.64823	0.0993047	1
ENSG00000089472	HEPH	protein_coding	389.555	-2.46143	1.4872	-1.65508	0.0979085	1
ENSG00000168461	RAB31	protein_coding	380.404	-2.45965	1.48714	-1.65395	0.0981368	1
ENSG00000065485	PDIA5	protein_coding	61.082	-2.45596	1.5238	-1.61173	0.10702	1
ENSG00000183723	CMTM4	protein_coding	170.077	-2.45516	1.49535	-1.64186	0.100619	1
ENSG00000101230	ISM1	protein_coding	43.5238	-2.45181	1.54092	-1.59113	0.111581	1
ENSG00000181350	LRRC75A	protein_coding	43.5238	-2.45181	1.54092	-1.59113	0.111581	1
ENSG00000103404	USP31	protein_coding	234.806	-2.45018	1.49031	-1.64407	0.100161	1
ENSG00000105357	MYH14	protein_coding	113.013	-2.44956	1.50262	-1.63019	0.103061	1
ENSG00000121957	GPSM2	protein_coding	143.368	-2.44871	1.49745	-1.63525	0.101997	1
ENSG00000120318	ARAP3	protein_coding	69.4894	-2.44816	1.51736	-1.61343	0.106652	1
ENSG00000132359	RAP1GAP2	protein_coding	169.334	-2.44769	1.49443	-1.63787	0.101448	1
ENSG00000162946	DISC1	protein_coding	99.8446	-2.44736	1.50547	-1.62564	0.104025	1
ENSG00000125520	SLC2A4RG	protein_coding	242.47	-2.44293	1.489	-1.64065	0.10087	1
ENSG00000034053	APBA2	protein_coding	25.9656	-2.44206	1.58093	-1.5447	0.12242	1
ENSG00000135604	STX11	protein_coding	25.9656	-2.44206	1.58093	-1.5447	0.12242	1
ENSG00000163995	ABLIM2	protein_coding	25.9656	-2.44206	1.58093	-1.5447	0.12242	1
ENSG00000137842	TMEM62	protein_coding	51.9312	-2.44206	1.5295	-1.59664	0.110346	1
ENSG00000133216	EPHB2	protein_coding	125.439	-2.44121	1.49914	-1.62841	0.103437	1
ENSG00000033867	SLC4A7	protein_coding	306.826	-2.43964	1.48624	-1.64149	0.100696	1
ENSG00000198223	CSF2RA	protein_coding	21.5761	-2.43716	1.60085	-1.52241	0.127906	1
ENSG00000206344	HCG27	lncRNA	21.5761	-2.43716	1.60085	-1.52241	0.127906	1
ENSG00000185710	SMG1P4	transcribed_unprocessed_pseudogene	107.88	-2.43716	1.50208	-1.62252	0.104691	1
ENSG00000066294	CD84	protein_coding	159.44	-2.43477	1.4937	-1.63002	0.103097	1
ENSG00000139725	RHOF	protein_coding	99.1012	-2.4346	1.50393	-1.61882	0.105486	1
ENSG00000183317	EPHA10	protein_coding	77.5252	-2.43388	1.51137	-1.61038	0.107314	1
ENSG00000235863	B3GALT4	protein_coding	55.9491	-2.43262	1.52443	-1.59575	0.110544	1
ENSG00000118922	KLF12	protein_coding	240.983	-2.43242	1.48769	-1.63503	0.102043	1
ENSG00000227232	WASH7P	unprocessed_pseudogene	90.3221	-2.43154	1.50615	-1.61441	0.106438	1
ENSG00000131042	LILRB2	protein_coding	34.373	-2.42978	1.55397	-1.5636	0.117912	1
ENSG00000167394	ZNF668	protein_coding	34.373	-2.42978	1.55397	-1.5636	0.117912	1
ENSG00000151623	NR3C2	protein_coding	253.408	-2.42915	1.48672	-1.6339	0.102279	1
ENSG00000164402	SEPTIN8	protein_coding	219.035	-2.42905	1.48837	-1.63203	0.102674	1
ENSG00000168096	ANKS3	protein_coding	64.3565	-2.42731	1.51751	-1.59954	0.109702	1
ENSG00000075240	GRAMD4	protein_coding	124.323	-2.42595	1.49728	-1.62024	0.105181	1
ENSG00000183696	UPP1	protein_coding	59.9669	-2.42448	1.52015	-1.5949	0.110734	1
ENSG00000163694	RBM47	protein_coding	119.934	-2.42448	1.49787	-1.61862	0.105529	1
ENSG00000159399	HK2	protein_coding	85.5609	-2.42236	1.50654	-1.6079	0.107857	1
ENSG00000106617	PRKAG2	protein_coding	153.935	-2.42153	1.49255	-1.62242	0.104714	1
ENSG00000059122	FLYWCH1	protein_coding	277.887	-2.42122	1.48475	-1.63072	0.102949	1
ENSG00000125733	TRIP10	protein_coding	123.952	-2.42082	1.49665	-1.61749	0.105773	1
ENSG00000149260	CAPN5	protein_coding	221.938	-2.41835	1.4868	-1.62654	0.103834	1
ENSG00000134030	CTIF	protein_coding	234.363	-2.41558	1.4858	-1.62578	0.103997	1
ENSG00000146374	RSPO3	protein_coding	178.786	-2.41384	1.48912	-1.62099	0.10502	1
ENSG00000173890	GPR160	protein_coding	34.0013	-2.41116	1.55196	-1.55362	0.120275	1
ENSG00000136383	ALPK3	protein_coding	165.617	-2.40972	1.48976	-1.61753	0.105765	1
ENSG00000003147	ICA1	protein_coding	21.2044	-2.40741	1.59796	-1.50655	0.131926	1
ENSG00000181274	FRAT2	protein_coding	42.4087	-2.40741	1.53598	-1.56734	0.117034	1
ENSG00000253368	TRNP1	protein_coding	42.4087	-2.40741	1.53598	-1.56734	0.117034	1
ENSG00000188042	ARL4C	protein_coding	190.839	-2.40741	1.48733	-1.61862	0.10553	1
ENSG00000117411	B4GALT2	protein_coding	160.856	-2.40424	1.48951	-1.61412	0.106502	1
ENSG00000172985	SH3RF3	protein_coding	160.856	-2.40424	1.48951	-1.61412	0.106502	1
ENSG00000054219	LY75	protein_coding	67.631	-2.40176	1.51192	-1.58855	0.112162	1
ENSG00000136425	CIB2	protein_coding	38.0192	-2.40072	1.54218	-1.5567	0.119541	1
ENSG00000186642	PDE2A	protein_coding	130.872	-2.39963	1.49268	-1.6076	0.107923	1
ENSG00000117480	FAAH	protein_coding	63.2414	-2.39736	1.51395	-1.58351	0.113306	1
ENSG00000160216	AGPAT3	protein_coding	357.501	-2.3932	1.47898	-1.61814	0.105632	1
ENSG00000113212	PCDHB7	protein_coding	25.2222	-2.39231	1.57587	-1.51808	0.128994	1
ENSG00000260528	FAM157C	lncRNA	25.2222	-2.39231	1.57587	-1.51808	0.128994	1
ENSG00000134470	IL15RA	protein_coding	58.8519	-2.3923	1.51637	-1.57766	0.114645	1
ENSG00000197182	MIRLET7BHG	lncRNA	151.333	-2.3923	1.48897	-1.60669	0.108123	1
ENSG00000151320	AKAP6	protein_coding	167.776	-2.3885	1.48675	-1.60653	0.108158	1
ENSG00000099385	BCL7C	protein_coding	79.6845	-2.3883	1.50414	-1.58782	0.112327	1
ENSG00000198502	HLA-DRB5	protein_coding	192.627	-2.38569	1.48434	-1.60723	0.108003	1
ENSG00000126246	IGFLR1	protein_coding	37.6475	-2.38384	1.54034	-1.54761	0.121717	1
ENSG00000112425	EPM2A	protein_coding	125.368	-2.38214	1.49123	-1.59743	0.11017	1
ENSG00000143507	DUSP10	protein_coding	58.4802	-2.38142	1.51512	-1.57177	0.116004	1
ENSG00000140848	CPNE2	protein_coding	87.7202	-2.38142	1.50017	-1.58744	0.112414	1
ENSG00000115183	TANC1	protein_coding	421.786	-2.38098	1.47627	-1.61283	0.106781	1
ENSG00000063241	ISOC2	protein_coding	79.3128	-2.38027	1.50319	-1.58348	0.113313	1
ENSG00000106069	CHN2	protein_coding	50.0728	-2.37959	1.52242	-1.56304	0.118043	1
ENSG00000272916		protein_coding	50.0728	-2.37959	1.52242	-1.56304	0.118043	1
ENSG00000179299	NSUN7	protein_coding	20.8327	-2.37704	1.59504	-1.49027	0.136154	1
ENSG00000184497	TMEM255B	protein_coding	20.8327	-2.37704	1.59504	-1.49027	0.136154	1
ENSG00000109705	NKX3-2	protein_coding	62.498	-2.37704	1.51161	-1.57252	0.115829	1
ENSG00000123360	PDE1B	protein_coding	66.5159	-2.3732	1.50853	-1.57319	0.115675	1
ENSG00000073008	PVR	protein_coding	112.199	-2.37248	1.49241	-1.5897	0.111902	1
ENSG00000176438	SYNE3	protein_coding	253.267	-2.37098	1.47914	-1.60294	0.108947	1
ENSG00000065057	NTHL1	protein_coding	24.8505	-2.36677	1.5733	-1.50433	0.132496	1
ENSG00000257702	LBX2-AS1	lncRNA	24.8505	-2.36677	1.5733	-1.50433	0.132496	1
ENSG00000142920	AZIN2	protein_coding	37.2758	-2.36677	1.53848	-1.53838	0.123956	1
ENSG00000164197	RNF180	protein_coding	62.1263	-2.36677	1.51042	-1.56696	0.117124	1
ENSG00000279175		lncRNA	78.5694	-2.36406	1.5012	-1.57477	0.115309	1
ENSG00000141506	PIK3R5	protein_coding	82.5873	-2.36161	1.49932	-1.57512	0.115229	1
ENSG00000187764	SEMA4D	protein_coding	194.043	-2.36128	1.48105	-1.59433	0.110862	1
ENSG00000107719	PALD1	protein_coding	111.456	-2.36103	1.49103	-1.58349	0.113309	1
ENSG00000227036	LINC00511	lncRNA	57.7368	-2.35939	1.51259	-1.55983	0.1188	1
ENSG00000171766	GATM	protein_coding	90.623	-2.35737	1.49593	-1.57585	0.11506	1
ENSG00000100100	PIK3IP1	protein_coding	168.821	-2.35668	1.48246	-1.58971	0.111901	1
ENSG00000134291	TMEM106C	protein_coding	94.6409	-2.35552	1.49446	-1.57617	0.114986	1
ENSG00000180353	HCLS1	protein_coding	143.97	-2.35494	1.48491	-1.58592	0.112758	1
ENSG00000100292	HMOX1	protein_coding	49.3294	-2.35383	1.51951	-1.54907	0.121365	1
ENSG00000137491	SLCO2B1	protein_coding	447.61	-2.35204	1.47219	-1.59764	0.110122	1
ENSG00000186951	PPARA	protein_coding	188.538	-2.34873	1.4798	-1.5872	0.112468	1
ENSG00000122679	RAMP3	protein_coding	57.3651	-2.34825	1.51132	-1.55377	0.120238	1
ENSG00000150764	DIXDC1	protein_coding	307.286	-2.3481	1.47435	-1.59263	0.111244	1
ENSG00000154096	THY1	protein_coding	483.399	-2.34787	1.47122	-1.59586	0.11052	1
ENSG00000068781	STON1-GTF2A1L	protein_coding	77.8261	-2.34766	1.49928	-1.56586	0.117382	1
ENSG00000267534	S1PR2	protein_coding	98.287	-2.34732	1.49233	-1.57292	0.115736	1
ENSG00000143382	ADAMTSL4	protein_coding	278.418	-2.34693	1.47509	-1.59104	0.1116	1
ENSG00000198429	ZNF69	protein_coding	48.9577	-2.34077	1.51804	-1.54197	0.123081	1
ENSG00000167702	KIFC2	protein_coding	154.909	-2.33939	1.48158	-1.57899	0.114339	1
ENSG00000138829	FBN2	protein_coding	52.9755	-2.33876	1.51374	-1.54502	0.122341	1
ENSG00000142197	DOP1B	protein_coding	191.441	-2.33798	1.47818	-1.58166	0.113728	1
ENSG00000167851	CD300A	protein_coding	28.4967	-2.33702	1.55534	-1.50258	0.132947	1
ENSG00000135439	AGAP2	protein_coding	56.9934	-2.33702	1.51004	-1.54766	0.121705	1
ENSG00000155858	LSM11	protein_coding	122.022	-2.33552	1.48559	-1.57211	0.115925	1
ENSG00000140285	FGF7	protein_coding	239.655	-2.33319	1.47482	-1.58202	0.113646	1
ENSG00000224769	MUC20P1	unprocessed_pseudogene	36.5324	-2.33201	1.53472	-1.5195	0.128638	1
ENSG00000102024	PLS3	protein_coding	259.745	-2.33173	1.47379	-1.58213	0.113621	1
ENSG00000172987	HPSE2	protein_coding	117.633	-2.33079	1.48576	-1.56875	0.116705	1
ENSG00000147852	VLDLR	protein_coding	81.1005	-2.33024	1.49556	-1.55811	0.119207	1
ENSG00000116525	TRIM62	protein_coding	48.586	-2.3276	1.51657	-1.53478	0.124837	1
ENSG00000220785	MTMR9LP	transcribed_unprocessed_pseudogene	48.586	-2.3276	1.51657	-1.53478	0.124837	1
ENSG00000109762	SNX25	protein_coding	60.6395	-2.32495	1.50562	-1.54418	0.122544	1
ENSG00000148908	RGS10	protein_coding	60.6395	-2.32495	1.50562	-1.54418	0.122544	1
ENSG00000104856	RELB	protein_coding	64.6574	-2.32429	1.50287	-1.54656	0.121969	1
ENSG00000182287	AP1S2	protein_coding	214.061	-2.32335	1.47484	-1.57532	0.115183	1
ENSG00000111728	ST8SIA1	protein_coding	201.265	-2.3175	1.47485	-1.57135	0.116102	1
ENSG00000102003	SYP	protein_coding	28.125	-2.3143	1.553	-1.49021	0.136168	1
ENSG00000104267	CA2	protein_coding	28.125	-2.3143	1.553	-1.49021	0.136168	1
ENSG00000135063	FAM189A2	protein_coding	28.125	-2.3143	1.553	-1.49021	0.136168	1
ENSG00000137496	IL18BP	protein_coding	68.3036	-2.3143	1.49936	-1.54352	0.122704	1
ENSG00000106992	AK1	protein_coding	88.3928	-2.3143	1.49077	-1.55243	0.12056	1
ENSG00000112658	SRF	protein_coding	545.313	-2.31076	1.46587	-1.57637	0.11494	1
ENSG00000177000	MTHFR	protein_coding	327.977	-2.30646	1.46846	-1.57067	0.11626	1
ENSG00000144810	COL8A1	protein_coding	255.656	-2.30425	1.4704	-1.56709	0.117094	1
ENSG00000157510	AFAP1L1	protein_coding	59.8962	-2.30358	1.50317	-1.53248	0.125405	1
ENSG00000167535	CACNB3	protein_coding	119.792	-2.30358	1.48167	-1.55471	0.120014	1
ENSG00000143842	SOX13	protein_coding	199.406	-2.30142	1.47288	-1.56253	0.118163	1
ENSG00000135362	PRR5L	protein_coding	47.8426	-2.30088	1.51358	-1.52016	0.128471	1
ENSG00000130429	ARPC1B	protein_coding	191.37	-2.30088	1.47335	-1.56166	0.118367	1
ENSG00000147655	RSPO2	protein_coding	171.281	-2.29931	1.47473	-1.55915	0.118962	1
ENSG00000198720	ANKRD13B	protein_coding	39.8069	-2.29818	1.52397	-1.50802	0.131549	1
ENSG00000182208	MOB2	protein_coding	230.805	-2.29762	1.47063	-1.56234	0.118208	1
ENSG00000197971	MBP	protein_coding	190.999	-2.29751	1.47294	-1.55981	0.118805	1
ENSG00000105135	ILVBL	protein_coding	131.102	-2.29474	1.47865	-1.55192	0.120683	1
ENSG00000095383	TBC1D2	protein_coding	31.7712	-2.29413	1.53954	-1.49014	0.136188	1
ENSG00000245750	DRAIC	lncRNA	31.7712	-2.29413	1.53954	-1.49014	0.136188	1
ENSG00000184922	FMNL1	protein_coding	158.856	-2.29412	1.47522	-1.5551	0.119921	1
ENSG00000276045	ORAI1	protein_coding	51.4887	-2.28943	1.50817	-1.51802	0.129011	1
ENSG00000120833	SOCS2	protein_coding	134.377	-2.28573	1.47699	-1.54756	0.121728	1
ENSG00000011638	LDAF1	protein_coding	110.642	-2.28539	1.48104	-1.54309	0.122808	1
ENSG00000099284	MACROH2A2	protein_coding	43.453	-2.28486	1.51667	-1.50649	0.131941	1
ENSG00000254154	CRYZL2P-SEC16B	lncRNA	43.453	-2.28486	1.51667	-1.50649	0.131941	1
ENSG00000064225	ST3GAL6	protein_coding	19.7176	-2.28188	1.58606	-1.43871	0.150233	1
ENSG00000198821	CD247	protein_coding	19.7176	-2.28188	1.58606	-1.43871	0.150233	1
ENSG00000285628		lncRNA	19.7176	-2.28188	1.58606	-1.43871	0.150233	1
ENSG00000155846	PPARGC1B	protein_coding	306.702	-2.27683	1.4652	-1.55393	0.1202	1
ENSG00000197077	KIAA1671	protein_coding	400.529	-2.27447	1.46294	-1.55472	0.120013	1
ENSG00000203811	H3C14	protein_coding	47.0992	-2.27366	1.51055	-1.50519	0.132276	1
ENSG00000106665	CLIP2	protein_coding	278.577	-2.27308	1.46556	-1.55099	0.120903	1
ENSG00000266074	BAHCC1	protein_coding	321.659	-2.27265	1.46428	-1.55206	0.120647	1
ENSG00000151729	SLC25A4	protein_coding	137.28	-2.27248	1.47485	-1.54082	0.123361	1
ENSG00000163823	CCR1	protein_coding	58.7811	-2.27091	1.49945	-1.5145	0.1299	1
ENSG00000164211	STARD4	protein_coding	58.7811	-2.27091	1.49945	-1.5145	0.1299	1
ENSG00000009790	TRAF3IP3	protein_coding	43.0813	-2.26991	1.51503	-1.49826	0.134066	1
ENSG00000140030	GPR65	protein_coding	27.3816	-2.26776	1.54826	-1.46472	0.142998	1
ENSG00000197355	UAP1L1	protein_coding	105.509	-2.26601	1.4796	-1.5315	0.125647	1
ENSG00000164171	ITGA2	protein_coding	78.127	-2.26539	1.48798	-1.52246	0.127894	1
ENSG00000172965	MIR4435-2HG	lncRNA	167.936	-2.26501	1.47048	-1.54032	0.123483	1
ENSG00000107954	NEURL1	protein_coding	50.7453	-2.26412	1.50533	-1.50406	0.132565	1
ENSG00000177098	SCN4B	protein_coding	109.155	-2.26183	1.47825	-1.53008	0.125997	1
ENSG00000171488	LRRC8C	protein_coding	120.837	-2.26164	1.47596	-1.53232	0.125444	1
ENSG00000244694	PTCHD4	protein_coding	210.274	-2.25985	1.46683	-1.54064	0.123406	1
ENSG00000084693	AGBL5	protein_coding	77.7553	-2.25708	1.48701	-1.51786	0.12905	1
ENSG00000085265	FCN1	protein_coding	66.0734	-2.25659	1.49271	-1.51174	0.130601	1
ENSG00000149150	SLC43A1	protein_coding	66.0734	-2.25659	1.49271	-1.51174	0.130601	1
ENSG00000115602	IL1RL1	protein_coding	54.3915	-2.25589	1.50084	-1.50308	0.132818	1
ENSG00000167207	NOD2	protein_coding	42.7096	-2.2548	1.51338	-1.48991	0.136247	1
ENSG00000155657	TTN	protein_coding	116.447	-2.25429	1.47579	-1.52752	0.126633	1
ENSG00000102554	KLF5	protein_coding	178.131	-2.25017	1.46769	-1.53313	0.125243	1
ENSG00000109667	SLC2A9	protein_coding	19.3459	-2.24872	1.583	-1.42054	0.155452	1
ENSG00000086300	SNX10	protein_coding	38.6918	-2.24872	1.51861	-1.48077	0.138669	1
ENSG00000141198	TOM1L1	protein_coding	38.6918	-2.24872	1.51861	-1.48077	0.138669	1
ENSG00000176771	NCKAP5	protein_coding	27.0099	-2.24391	1.54585	-1.45157	0.146621	1
ENSG00000159363	ATP13A2	protein_coding	108.04	-2.24391	1.47612	-1.52014	0.128475	1
ENSG00000206337	HCP5	lncRNA	258.417	-2.24319	1.46237	-1.53395	0.125043	1
ENSG00000077150	NFKB2	protein_coding	177.387	-2.24287	1.46681	-1.52908	0.126246	1
ENSG00000142675	CNKSR1	protein_coding	34.6739	-2.24124	1.52503	-1.46964	0.14166	1
ENSG00000187244	BCAM	protein_coding	192.344	-2.23861	1.46515	-1.5279	0.126536	1
ENSG00000078549	ADCYAP1R1	protein_coding	100.004	-2.23835	1.47727	-1.5152	0.129722	1
ENSG00000146094	DOK3	protein_coding	57.666	-2.23749	1.49566	-1.49599	0.134656	1
ENSG00000119771	KLHL29	protein_coding	157.298	-2.23391	1.46748	-1.52228	0.12794	1
ENSG00000223865	HLA-DPB1	protein_coding	498.533	-2.23314	1.45644	-1.53329	0.125205	1
ENSG00000205476	CCDC85C	protein_coding	287.586	-2.23297	1.46007	-1.52936	0.126176	1
ENSG00000196549	MME	protein_coding	30.6561	-2.23184	1.53306	-1.45581	0.145446	1
ENSG00000170955	CAVIN3	protein_coding	114.96	-2.23184	1.47312	-1.51504	0.129762	1
ENSG00000259726	CSPG4P11	transcribed_unprocessed_pseudogene	176.272	-2.23184	1.46548	-1.52294	0.127773	1
ENSG00000163751	CPA3	protein_coding	149.262	-2.22966	1.46779	-1.51906	0.128748	1
ENSG00000133321	PLAAT4	protein_coding	99.2605	-2.2253	1.47573	-1.50793	0.131572	1
ENSG00000187554	TLR5	protein_coding	41.9662	-2.22411	1.51003	-1.47289	0.140781	1
ENSG00000133318	RTN3	protein_coding	370.032	-2.22394	1.45696	-1.52642	0.126905	1
ENSG00000230490		lncRNA	34.3022	-2.22238	1.52304	-1.45918	0.144517	1
ENSG00000043143	JADE2	protein_coding	354.332	-2.22177	1.45699	-1.5249	0.127284	1
ENSG00000162804	SNED1	protein_coding	281.71	-2.22032	1.45864	-1.52218	0.127963	1
ENSG00000179954	SSC5D	protein_coding	388.263	-2.22014	1.45616	-1.52465	0.127346	1
ENSG00000154016	GRAP	protein_coding	26.6382	-2.21967	1.54342	-1.43815	0.150393	1
ENSG00000242419	PCDHGC4	protein_coding	26.6382	-2.21967	1.54342	-1.43815	0.150393	1
ENSG00000134202	GSTM3	protein_coding	140.483	-2.21569	1.46703	-1.51032	0.130961	1
ENSG00000114378	HYAL1	protein_coding	18.9742	-2.21477	1.57991	-1.40183	0.160966	1
ENSG00000175879	HOXD8	protein_coding	18.9742	-2.21477	1.57991	-1.40183	0.160966	1
ENSG00000179348	GATA2	protein_coding	56.9226	-2.21477	1.49309	-1.48334	0.137983	1
ENSG00000206585	RNVU1-7	snRNA	303.587	-2.21477	1.45729	-1.51978	0.128566	1
ENSG00000087266	SH3BP2	protein_coding	496.975	-2.21424	1.454	-1.52286	0.127793	1
ENSG00000185262	UBALD2	protein_coding	87.207	-2.21327	1.47763	-1.49785	0.134171	1
ENSG00000074660	SCARF1	protein_coding	68.2328	-2.21286	1.48555	-1.48958	0.136334	1
ENSG00000089094	KDM2B	protein_coding	147.776	-2.21212	1.46569	-1.50927	0.13123	1
ENSG00000106785	TRIM14	protein_coding	147.776	-2.21212	1.46569	-1.50927	0.13123	1
ENSG00000174804	FZD4	protein_coding	431.645	-2.21084	1.45434	-1.52017	0.128468	1
ENSG00000105967	TFEC	protein_coding	30.2844	-2.21047	1.53086	-1.44393	0.148757	1
ENSG00000178184	PARD6G	protein_coding	60.5687	-2.21047	1.48986	-1.48367	0.137896	1
ENSG00000254087	LYN	protein_coding	90.8531	-2.21047	1.4761	-1.4975	0.134263	1
ENSG00000163328	GPR155	protein_coding	151.422	-2.21047	1.46507	-1.50878	0.131354	1
ENSG00000178623	GPR35	protein_coding	83.1891	-2.20851	1.47838	-1.49387	0.13521	1
ENSG00000186654	PRR5	protein_coding	83.1891	-2.20851	1.47838	-1.49387	0.13521	1
ENSG00000099331	MYO9B	protein_coding	491.471	-2.20814	1.45329	-1.51941	0.128659	1
ENSG00000011600	TYROBP	protein_coding	75.5251	-2.20615	1.48111	-1.48952	0.13635	1
ENSG00000134775	FHOD3	protein_coding	75.5251	-2.20615	1.48111	-1.48952	0.13635	1
ENSG00000130653	PNPLA7	protein_coding	120.766	-2.20507	1.46857	-1.50151	0.133223	1
ENSG00000128923	MINDY2	protein_coding	241.532	-2.20507	1.45819	-1.5122	0.130483	1
ENSG00000150630	VEGFC	protein_coding	33.9305	-2.20327	1.52103	-1.44854	0.147467	1
ENSG00000250303	LINC02762	lncRNA	45.2407	-2.20327	1.50278	-1.46613	0.142614	1
ENSG00000135298	ADGRB3	protein_coding	67.8611	-2.20327	1.48446	-1.48423	0.137749	1
ENSG00000136828	RALGPS1	protein_coding	124.412	-2.20327	1.46773	-1.50115	0.133318	1
ENSG00000204389	HSPA1A	protein_coding	425.769	-2.20225	1.45333	-1.51531	0.129695	1
ENSG00000185989	RASA3	protein_coding	173.299	-2.20202	1.46189	-1.50628	0.131994	1
ENSG00000234771	SLC25A25-AS1	lncRNA	131.704	-2.19997	1.46618	-1.50047	0.133492	1
ENSG00000117122	MFAP2	protein_coding	60.197	-2.19966	1.48864	-1.47763	0.139506	1
ENSG00000099364	FBXL19	protein_coding	146.661	-2.19882	1.4641	-1.50183	0.133141	1
ENSG00000179456	ZBTB18	protein_coding	116.376	-2.19581	1.46814	-1.49564	0.134748	1
ENSG00000158050	DUSP2	protein_coding	52.533	-2.195	1.49402	-1.4692	0.14178	1
ENSG00000196329	GIMAP5	protein_coding	131.333	-2.195	1.46559	-1.49769	0.134214	1
ENSG00000114739	ACVR2B	protein_coding	175.83	-2.1897	1.4601	-1.4997	0.133693	1
ENSG00000113504	SLC12A7	protein_coding	280.524	-2.18935	1.45475	-1.50497	0.132332	1
ENSG00000273066		lncRNA	29.9127	-2.18877	1.52865	-1.43184	0.15219	1
ENSG00000137033	IL33	protein_coding	168.166	-2.1878	1.4605	-1.49798	0.134138	1
ENSG00000197122	SRC	protein_coding	321.375	-2.18775	1.45342	-1.50525	0.13226	1
ENSG00000117394	SLC2A1	protein_coding	48.5152	-2.18541	1.49659	-1.46026	0.144219	1
ENSG00000109685	NSD2	protein_coding	339.606	-2.1854	1.4527	-1.50437	0.132486	1
ENSG00000135502	SLC26A10	transcribed_unitary_pseudogene	33.5588	-2.18391	1.51901	-1.43772	0.150514	1
ENSG00000170011	MYRIP	protein_coding	33.5588	-2.18391	1.51901	-1.43772	0.150514	1
ENSG00000179344	HLA-DQB1	protein_coding	190.043	-2.18276	1.45815	-1.49694	0.134409	1
ENSG00000108509	CAMTA2	protein_coding	312.968	-2.18251	1.45296	-1.50211	0.133068	1
ENSG00000168497	CAVIN2	protein_coding	532.552	-2.18172	1.44957	-1.50508	0.132304	1
ENSG00000027869	SH2D2A	protein_coding	18.6025	-2.18	1.57679	-1.38256	0.166801	1
ENSG00000171860	C3AR1	protein_coding	55.8075	-2.18	1.48919	-1.46389	0.143225	1
ENSG00000088340	FER1L4	transcribed_unitary_pseudogene	111.615	-2.18	1.46699	-1.48604	0.137269	1
ENSG00000274602	PI4KAP1	transcribed_unprocessed_pseudogene	40.8512	-2.1768	1.50491	-1.44646	0.148048	1
ENSG00000213088	ACKR1	protein_coding	81.7023	-2.1768	1.4747	-1.47609	0.139919	1
ENSG00000283189		protein_coding	63.0998	-2.17586	1.4835	-1.4667	0.142458	1
ENSG00000136840	ST6GALNAC4	protein_coding	85.3485	-2.1754	1.47322	-1.47663	0.139775	1
ENSG00000116675	DNAJC6	protein_coding	22.2487	-2.17413	1.55452	-1.39859	0.161937	1
ENSG00000254245	PCDHGA3	protein_coding	22.2487	-2.17413	1.55452	-1.39859	0.161937	1
ENSG00000102575	ACP5	protein_coding	70.3921	-2.17257	1.479	-1.46894	0.141848	1
ENSG00000186998	EMID1	protein_coding	48.1435	-2.17186	1.4951	-1.45265	0.14632	1
ENSG00000231560	CLEC12A-AS1	lncRNA	29.541	-2.16675	1.52641	-1.41951	0.155751	1
ENSG00000179361	ARID3B	protein_coding	59.082	-2.16675	1.48493	-1.45916	0.144521	1
ENSG00000130164	LDLR	protein_coding	151.351	-2.1662	1.45936	-1.48435	0.137717	1
ENSG00000164930	FZD6	protein_coding	62.7281	-2.16544	1.48233	-1.46084	0.144059	1
ENSG00000101265	RASSF2	protein_coding	140.041	-2.16324	1.4603	-1.48136	0.13851	1
ENSG00000128284	APOL3	protein_coding	140.041	-2.16324	1.4603	-1.48136	0.13851	1
ENSG00000118898	PPL	protein_coding	202.397	-2.16068	1.45453	-1.48548	0.137416	1
ENSG00000248905	FMN1	protein_coding	132.377	-2.15933	1.46082	-1.47816	0.139365	1
ENSG00000233967		lncRNA	47.7718	-2.15818	1.4936	-1.44496	0.14847	1
ENSG00000135838	NPL	protein_coding	58.7103	-2.15561	1.48367	-1.45288	0.146256	1
ENSG00000203685	STUM	protein_coding	443.787	-2.15477	1.44713	-1.489	0.136488	1
ENSG00000166387	PPFIBP2	protein_coding	80.5872	-2.15255	1.4719	-1.46243	0.143624	1
ENSG00000204520	MICA	protein_coding	87.8795	-2.15187	1.46928	-1.46458	0.143037	1
ENSG00000061273	HDAC7	protein_coding	545.508	-2.15162	1.44569	-1.4883	0.136673	1
ENSG00000158528	PPP1R9A	protein_coding	190.344	-2.1513	1.45411	-1.47946	0.139017	1
ENSG00000072135	PTPN18	protein_coding	204.928	-2.1508	1.45312	-1.48013	0.13884	1
ENSG00000107099	DOCK8	protein_coding	285.144	-2.14899	1.4495	-1.48257	0.138188	1
ENSG00000104213	PDGFRL	protein_coding	18.2308	-2.14438	1.57364	-1.36269	0.17298	1
ENSG00000229689		transcribed_unprocessed_pseudogene	21.877	-2.14438	1.55172	-1.38193	0.166992	1
ENSG00000113805	CNTN3	protein_coding	25.5231	-2.14438	1.53599	-1.39609	0.162688	1
ENSG00000156265	MAP3K7CL	protein_coding	25.5231	-2.14438	1.53599	-1.39609	0.162688	1
ENSG00000185634	SHC4	protein_coding	25.5231	-2.14438	1.53599	-1.39609	0.162688	1
ENSG00000088826	SMOX	protein_coding	36.4616	-2.14438	1.50751	-1.42247	0.154891	1
ENSG00000119630	PGF	protein_coding	51.0462	-2.14438	1.4884	-1.44072	0.149663	1
ENSG00000203896	LIME1	protein_coding	51.0462	-2.14438	1.4884	-1.44072	0.149663	1
ENSG00000189171	S100A13	protein_coding	54.6924	-2.14438	1.48521	-1.44382	0.14879	1
ENSG00000158555	GDPD5	protein_coding	69.277	-2.14438	1.47579	-1.45304	0.146213	1
ENSG00000184113	CLDN5	protein_coding	91.154	-2.14438	1.46729	-1.46146	0.14389	1
ENSG00000205220	PSMB10	protein_coding	91.154	-2.14438	1.46729	-1.46146	0.14389	1
ENSG00000172081	MOB3A	protein_coding	280.383	-2.14203	1.44877	-1.47852	0.139269	1
ENSG00000158158	CNNM4	protein_coding	109.013	-2.13835	1.46209	-1.46253	0.143595	1
ENSG00000121068	TBX2	protein_coding	170.626	-2.13668	1.45374	-1.46978	0.14162	1
ENSG00000148926	ADM	protein_coding	126.872	-2.13404	1.45836	-1.46331	0.143382	1
ENSG00000091073	DTX2	protein_coding	115.934	-2.13306	1.46006	-1.46094	0.144031	1
ENSG00000279891		TEC	115.934	-2.13306	1.46006	-1.46094	0.144031	1
ENSG00000186187	ZNRF1	protein_coding	213.637	-2.1321	1.45026	-1.47015	0.14152	1
ENSG00000257524		protein_coding	104.995	-2.13189	1.46211	-1.45809	0.144816	1
ENSG00000175274	TP53I11	protein_coding	311.34	-2.13174	1.4466	-1.47362	0.140584	1
ENSG00000070159	PTPN3	protein_coding	50.6746	-2.13144	1.48698	-1.4334	0.151743	1
ENSG00000152256	PDK1	protein_coding	253.373	-2.13144	1.44837	-1.47161	0.141126	1
ENSG00000010610	CD4	protein_coding	188.114	-2.13044	1.4516	-1.46764	0.142201	1
ENSG00000108219	TSPAN14	protein_coding	310.968	-2.12962	1.44634	-1.47242	0.140908	1
ENSG00000181019	NQO1	protein_coding	43.3822	-2.12927	1.49474	-1.42451	0.1543	1
ENSG00000081026	MAGI3	protein_coding	173.529	-2.12927	1.45255	-1.46588	0.14268	1
ENSG00000049089	COL9A2	protein_coding	36.0899	-2.12623	1.5056	-1.41221	0.157888	1
ENSG00000146112	PPP1R18	protein_coding	331.73	-2.12464	1.44522	-1.47011	0.141532	1
ENSG00000142327	RNPEPL1	protein_coding	327.712	-2.12241	1.44503	-1.46876	0.141898	1
ENSG00000171425	ZNF581	protein_coding	28.7976	-2.12166	1.52187	-1.39411	0.163283	1
ENSG00000136720	HS6ST1	protein_coding	226.735	-2.12129	1.44822	-1.46475	0.142988	1
ENSG00000129226	CD68	protein_coding	183.352	-2.11941	1.45054	-1.46112	0.143983	1
ENSG00000173198	CYSLTR1	protein_coding	25.1514	-2.11838	1.53347	-1.38144	0.167145	1
ENSG00000239713	APOBEC3G	protein_coding	75.4543	-2.11838	1.46944	-1.44162	0.149408	1
ENSG00000205560	CPT1B	protein_coding	46.6567	-2.11636	1.48903	-1.4213	0.155229	1
ENSG00000196358	NTNG2	protein_coding	21.5053	-2.11401	1.5489	-1.36484	0.172303	1
ENSG00000128294	TPST2	protein_coding	86.0211	-2.114	1.4649	-1.4431	0.148991	1
ENSG00000204634	TBC1D8	protein_coding	60.8696	-2.1122	1.47633	-1.4307	0.152515	1
ENSG00000172889	EGFL7	protein_coding	121.739	-2.1122	1.45636	-1.45033	0.146967	1
ENSG00000138835	RGS3	protein_coding	139.598	-2.11164	1.45372	-1.45257	0.146342	1
ENSG00000240849	PEDS1	protein_coding	178.963	-2.11155	1.44987	-1.45637	0.14529	1
ENSG00000130758	MAP3K10	protein_coding	92.9417	-2.10927	1.46218	-1.44256	0.149145	1
ENSG00000238083	LRRC37A2	protein_coding	92.9417	-2.10927	1.46218	-1.44256	0.149145	1
ENSG00000122420	PTGFR	protein_coding	110.801	-2.10904	1.45793	-1.44661	0.148008	1
ENSG00000106089	STX1A	protein_coding	17.8591	-2.10785	1.57046	-1.34219	0.179533	1
ENSG00000129646	QRICH2	protein_coding	17.8591	-2.10785	1.57046	-1.34219	0.179533	1
ENSG00000137135	ARHGEF39	protein_coding	17.8591	-2.10785	1.57046	-1.34219	0.179533	1
ENSG00000110987	BCL7A	protein_coding	49.9312	-2.10521	1.4841	-1.41851	0.156043	1
ENSG00000161642	ZNF385A	protein_coding	131.563	-2.09983	1.45328	-1.44489	0.148487	1
ENSG00000165028	NIPSNAP3B	protein_coding	28.4259	-2.09858	1.51957	-1.38103	0.167269	1
ENSG00000124145	SDC4	protein_coding	379.732	-2.0964	1.44076	-1.45507	0.145651	1
ENSG00000023892	DEF6	protein_coding	38.9927	-2.09434	1.49613	-1.39984	0.161562	1
ENSG00000106123	EPHB6	protein_coding	38.9927	-2.09434	1.49613	-1.39984	0.161562	1
ENSG00000143815	LBR	protein_coding	393.201	-2.09311	1.44013	-1.45342	0.146107	1
ENSG00000130024	PHF10	protein_coding	237.231	-2.09231	1.44409	-1.44887	0.147373	1
ENSG00000106952	TNFSF8	protein_coding	24.7797	-2.09191	1.53092	-1.36644	0.1718	1
ENSG00000168672	LRATD2	protein_coding	49.5595	-2.09191	1.48265	-1.41093	0.158266	1
ENSG00000185862	EVI2B	protein_coding	74.3392	-2.09191	1.46643	-1.42654	0.153713	1
ENSG00000179832	MROH1	protein_coding	350.191	-2.09056	1.44057	-1.4512	0.146723	1
ENSG00000116691	MIIP	protein_coding	60.1262	-2.09034	1.47389	-1.41824	0.15612	1
ENSG00000185880	TRIM69	protein_coding	166.166	-2.08963	1.44813	-1.44299	0.149024	1
ENSG00000172345	STARD5	protein_coding	81.2598	-2.08842	1.4632	-1.4273	0.153494	1
ENSG00000285437	POLR2J3	protein_coding	377.873	-2.08766	1.4397	-1.45007	0.14704	1
ENSG00000152580	IGSF10	protein_coding	148.307	-2.08745	1.44961	-1.44001	0.149865	1
ENSG00000166825	ANPEP	protein_coding	56.4801	-2.08689	1.47602	-1.41387	0.157401	1
ENSG00000167566	NCKAP5L	protein_coding	172.715	-2.08426	1.4469	-1.4405	0.149726	1
ENSG00000185739	SRL	protein_coding	21.1336	-2.08298	1.54605	-1.34729	0.177888	1
ENSG00000204314	PRRT1	protein_coding	21.1336	-2.08298	1.54605	-1.34729	0.177888	1
ENSG00000173200	PARP15	protein_coding	31.7004	-2.08298	1.50863	-1.3807	0.16737	1
ENSG00000138744	NAAA	protein_coding	63.4007	-2.08298	1.47084	-1.41618	0.156722	1
ENSG00000198121	LPAR1	protein_coding	299.144	-2.0815	1.44062	-1.44486	0.148496	1
ENSG00000140406	TLNRD1	protein_coding	144.289	-2.08145	1.4493	-1.43617	0.150953	1
ENSG00000260314	MRC1	protein_coding	182.91	-2.08056	1.44565	-1.43919	0.150096	1
ENSG00000172575	RASGRP1	protein_coding	38.621	-2.07726	1.49433	-1.39009	0.1645	1
ENSG00000165406	MARCHF8	protein_coding	228.08	-2.07621	1.44248	-1.43933	0.150056	1
ENSG00000112319	EYA4	protein_coding	28.0542	-2.07512	1.51725	-1.36768	0.171411	1
ENSG00000259583	ALDH1A3-AS1	lncRNA	28.0542	-2.07512	1.51725	-1.36768	0.171411	1
ENSG00000111335	OAS2	protein_coding	140.271	-2.07511	1.44897	-1.43213	0.152107	1
ENSG00000177303	CASKIN2	protein_coding	168.325	-2.07511	1.4461	-1.43497	0.151296	1
ENSG00000137462	TLR2	protein_coding	63.029	-2.07249	1.46967	-1.41017	0.158488	1
ENSG00000109686	SH3D19	protein_coding	511.153	-2.07219	1.4361	-1.44293	0.14904	1
ENSG00000284946		protein_coding	17.4874	-2.07038	1.56725	-1.32103	0.186491	1
ENSG00000112293	GPLD1	protein_coding	34.9748	-2.07038	1.4998	-1.38043	0.167454	1
ENSG00000130413	STK33	protein_coding	34.9748	-2.07038	1.4998	-1.38043	0.167454	1
ENSG00000184216	IRAK1	protein_coding	206.203	-2.06909	1.44271	-1.43417	0.151523	1
ENSG00000068400	GRIPAP1	protein_coding	76.8703	-2.06865	1.4623	-1.41466	0.15717	1
ENSG00000115604	IL18R1	protein_coding	24.408	-2.06495	1.52835	-1.3511	0.176665	1
ENSG00000167772	ANGPTL4	protein_coding	24.408	-2.06495	1.52835	-1.3511	0.176665	1
ENSG00000279948			24.408	-2.06495	1.52835	-1.3511	0.176665	1
ENSG00000174233	ADCY6	protein_coding	348.261	-2.06276	1.43714	-1.43532	0.151195	1
ENSG00000141232	TOB1	protein_coding	236.788	-2.06254	1.44037	-1.43195	0.152159	1
ENSG00000237187	NR2F1-AS1	lncRNA	226.221	-2.06159	1.44073	-1.43093	0.152449	1
ENSG00000151388	ADAMTS12	protein_coding	69.5779	-2.06086	1.46455	-1.40716	0.159379	1
ENSG00000110719	TCIRG1	protein_coding	462.638	-2.06064	1.43516	-1.43582	0.151053	1
ENSG00000117308	GALE	protein_coding	38.2493	-2.05999	1.49252	-1.3802	0.167524	1
ENSG00000177337	DLGAP1-AS1	lncRNA	38.2493	-2.05999	1.49252	-1.3802	0.167524	1
ENSG00000137672	TRPC6	protein_coding	45.1699	-2.05865	1.48281	-1.38835	0.165031	1
ENSG00000248429	GASK1B-AS1	lncRNA	90.3398	-2.05865	1.45634	-1.41358	0.157486	1
ENSG00000182809	CRIP2	protein_coding	180.68	-2.05865	1.44304	-1.4266	0.153695	1
ENSG00000162341	TPCN2	protein_coding	201.442	-2.05789	1.44157	-1.42753	0.153428	1
ENSG00000110200	ANAPC15	protein_coding	20.7619	-2.05127	1.54318	-1.32925	0.183766	1
ENSG00000137960	GIPC2	protein_coding	20.7619	-2.05127	1.54318	-1.32925	0.183766	1
ENSG00000244627	TPTEP2	transcribed_unprocessed_pseudogene	20.7619	-2.05127	1.54318	-1.32925	0.183766	1
ENSG00000105928	GSDME	protein_coding	27.6825	-2.05127	1.51491	-1.35405	0.17572	1
ENSG00000179144	GIMAP7	protein_coding	27.6825	-2.05127	1.51491	-1.35405	0.17572	1
ENSG00000105552	BCAT2	protein_coding	55.365	-2.05127	1.47209	-1.39344	0.163487	1
ENSG00000177548	RABEP2	protein_coding	62.2856	-2.05127	1.4673	-1.39799	0.162117	1
ENSG00000130382	MLLT1	protein_coding	397.007	-2.04708	1.43434	-1.42719	0.153525	1
ENSG00000165209	STRBP	protein_coding	65.5601	-2.0462	1.46472	-1.39699	0.162417	1
ENSG00000125503	PPP1R12C	protein_coding	524.109	-2.04492	1.43261	-1.42741	0.15346	1
ENSG00000101336	HCK	protein_coding	51.7188	-2.04484	1.47426	-1.38703	0.165433	1
ENSG00000100949	RABGGTA	protein_coding	44.7982	-2.04385	1.48122	-1.37984	0.167636	1
ENSG00000243708	PLA2G4B	protein_coding	30.957	-2.04054	1.50436	-1.35642	0.174967	1
ENSG00000101331	CCM2L	protein_coding	24.0363	-2.03746	1.52576	-1.33538	0.181752	1
ENSG00000145247	OCIAD2	protein_coding	24.0363	-2.03746	1.52576	-1.33538	0.181752	1
ENSG00000123570	RAB9B	protein_coding	72.109	-2.03746	1.46027	-1.39526	0.162936	1
ENSG00000140939	NOL3	protein_coding	65.1884	-2.036	1.46358	-1.39111	0.164192	1
ENSG00000225828	FAM229A	protein_coding	65.1884	-2.036	1.46358	-1.39111	0.164192	1
ENSG00000095066	HOOK2	protein_coding	41.1521	-2.03515	1.48472	-1.37073	0.170459	1
ENSG00000135636	DYSF	protein_coding	380.564	-2.03471	1.43307	-1.41983	0.155659	1
ENSG00000137312	FLOT1	protein_coding	280.772	-2.03238	1.43502	-1.41627	0.156695	1
ENSG00000019102	VSIG2	protein_coding	17.1157	-2.03191	1.56401	-1.29916	0.193888	1
ENSG00000272129		lncRNA	17.1157	-2.03191	1.56401	-1.29916	0.193888	1
ENSG00000185453	ZSWIM9	protein_coding	68.4629	-2.0319	1.4613	-1.39048	0.164384	1
ENSG00000169908	TM4SF1	protein_coding	171.157	-2.0319	1.44041	-1.41064	0.158351	1
ENSG00000163874	ZC3H12A	protein_coding	61.5422	-2.02974	1.46492	-1.38557	0.16588	1
ENSG00000239653	PSMD6-AS2	lncRNA	44.4265	-2.0289	1.47963	-1.37122	0.170306	1
ENSG00000134070	IRAK2	protein_coding	27.3108	-2.02702	1.51255	-1.34013	0.180202	1
ENSG00000158715	SLC45A3	protein_coding	81.9324	-2.02702	1.45495	-1.39319	0.163564	1
ENSG00000158710	TAGLN2	protein_coding	483.93	-2.02392	1.43039	-1.41494	0.157087	1
ENSG00000165914	TTC7B	protein_coding	132.908	-2.02388	1.44341	-1.40215	0.16087	1
ENSG00000166927	MS4A7	protein_coding	153.298	-2.02321	1.44094	-1.40409	0.160292	1
ENSG00000182872	RBM10	protein_coding	88.4813	-2.02137	1.45208	-1.39205	0.163906	1
ENSG00000007968	E2F2	protein_coding	20.3902	-2.01885	1.54028	-1.3107	0.189959	1
ENSG00000135119	RNFT2	protein_coding	20.3902	-2.01885	1.54028	-1.3107	0.189959	1
ENSG00000174384	PMS2P6	unprocessed_pseudogene	20.3902	-2.01885	1.54028	-1.3107	0.189959	1
ENSG00000206384	COL6A6	protein_coding	20.3902	-2.01885	1.54028	-1.3107	0.189959	1
ENSG00000243175	RPSAP36	transcribed_processed_pseudogene	20.3902	-2.01885	1.54028	-1.3107	0.189959	1
ENSG00000186994	KANK3	protein_coding	40.7804	-2.01885	1.48301	-1.36132	0.173412	1
ENSG00000184313	MROH7	protein_coding	91.7558	-2.01885	1.45079	-1.39155	0.16406	1
ENSG00000198853	RUSC2	protein_coding	471.877	-2.01696	1.42966	-1.41079	0.158305	1
ENSG00000110092	CCND1	protein_coding	441.292	-2.01683	1.43	-1.41037	0.15843	1
ENSG00000198369	SPRED2	protein_coding	162.75	-2.01474	1.43897	-1.40012	0.161476	1
ENSG00000198816	ZNF358	protein_coding	325.499	-2.01474	1.43166	-1.40728	0.159345	1
ENSG00000163947	ARHGEF3	protein_coding	145.634	-2.01273	1.44044	-1.39731	0.162321	1
ENSG00000099785	MARCHF2	protein_coding	179.494	-2.01265	1.43735	-1.40025	0.161438	1
ENSG00000176531	PHLDB3	protein_coding	33.8597	-2.01228	1.49387	-1.34702	0.177973	1
ENSG00000090013	BLVRB	protein_coding	67.7195	-2.01228	1.45911	-1.37911	0.16786	1
ENSG00000153902	LGI4	protein_coding	206.433	-2.0113	1.43545	-1.40116	0.161165	1
ENSG00000198682	PAPSS2	protein_coding	81.189	-2.01063	1.4531	-1.38368	0.166455	1
ENSG00000116285	ERRFI1	protein_coding	453.274	-2.0105	1.42907	-1.40686	0.15947	1
ENSG00000280828		unprocessed_pseudogene	23.6646	-2.00945	1.52314	-1.31928	0.187076	1
ENSG00000144063	MALL	protein_coding	84.4635	-2.00832	1.45167	-1.38345	0.166526	1
ENSG00000168734	PKIG	protein_coding	243.195	-2.00788	1.43328	-1.40089	0.161246	1
ENSG00000178951	ZBTB7A	protein_coding	489.293	-2.00613	1.42815	-1.40471	0.160109	1
ENSG00000130208	APOC1	protein_coding	26.9391	-2.00236	1.51018	-1.32591	0.184869	1
ENSG00000256235	SMIM3	protein_coding	94.2869	-2.00236	1.44799	-1.38286	0.166708	1
ENSG00000081913	PHLPP1	protein_coding	171.458	-1.99943	1.43631	-1.39206	0.163905	1
ENSG00000197535	MYO5A	protein_coding	335.995	-1.99837	1.42941	-1.39804	0.1621	1
ENSG00000250251	PKD1P6	transcribed_unprocessed_pseudogene	325.429	-1.99567	1.4293	-1.39626	0.162637	1
ENSG00000100889	PCK2	protein_coding	63.7016	-1.99448	1.45898	-1.36704	0.171613	1
ENSG00000143537	ADAM15	protein_coding	335.252	-1.99438	1.42893	-1.39571	0.162801	1
ENSG00000146592	CREB5	protein_coding	113.934	-1.99355	1.44254	-1.38197	0.16698	1
ENSG00000287839		lncRNA	16.744	-1.99238	1.56075	-1.27655	0.201761	1
ENSG00000005059	MCUB	protein_coding	33.488	-1.99238	1.49186	-1.33549	0.181714	1
ENSG00000175213	ZNF408	protein_coding	33.488	-1.99238	1.49186	-1.33549	0.181714	1
ENSG00000160767	FAM189B	protein_coding	143.776	-1.98958	1.43774	-1.38383	0.166412	1
ENSG00000100376	FAM118A	protein_coding	127.032	-1.98921	1.43985	-1.38153	0.167115	1
ENSG00000155307	SAMSN1	protein_coding	36.7625	-1.98873	1.48516	-1.33907	0.180548	1
ENSG00000185485	SDHAP1	transcribed_unprocessed_pseudogene	147.05	-1.98873	1.43726	-1.38369	0.166453	1
ENSG00000104936	DMPK	protein_coding	541.242	-1.98816	1.42548	-1.39474	0.163096	1
ENSG00000174516	PELI3	protein_coding	93.5435	-1.98808	1.44636	-1.37454	0.169275	1
ENSG00000152465	NMT2	protein_coding	76.7995	-1.98714	1.45173	-1.36881	0.171058	1
ENSG00000100364	KIAA0930	protein_coding	293.728	-1.98644	1.42895	-1.39014	0.164486	1
ENSG00000116663	FBXO6	protein_coding	20.0185	-1.98568	1.53736	-1.29162	0.19649	1
ENSG00000255737	AGAP2-AS1	lncRNA	20.0185	-1.98568	1.53736	-1.29162	0.19649	1
ENSG00000001617	SEMA3F	protein_coding	80.0739	-1.98568	1.45029	-1.36917	0.170947	1
ENSG00000139926	FRMD6	protein_coding	373.059	-1.98268	1.42677	-1.38962	0.164643	1
ENSG00000198814	GK	protein_coding	23.2929	-1.98088	1.52051	-1.30278	0.192651	1
ENSG00000213563	C8orf82	protein_coding	116.465	-1.98088	1.44049	-1.37515	0.169086	1
ENSG00000171163	ZNF692	protein_coding	76.4278	-1.97837	1.45074	-1.36369	0.172664	1
ENSG00000164430	CGAS	protein_coding	26.5674	-1.97727	1.50778	-1.31138	0.18973	1
ENSG00000255197		lncRNA	26.5674	-1.97727	1.50778	-1.31138	0.18973	1
ENSG00000117280	RAB29	protein_coding	79.7022	-1.97727	1.44934	-1.36425	0.172488	1
ENSG00000107201	DDX58	protein_coding	136.112	-1.97665	1.43704	-1.37551	0.168975	1
ENSG00000110628	SLC22A18	protein_coding	56.4093	-1.97578	1.46129	-1.35208	0.176349	1
ENSG00000164465	DCBLD1	protein_coding	56.4093	-1.97578	1.46129	-1.35208	0.176349	1
ENSG00000205236		protein_coding	56.4093	-1.97578	1.46129	-1.35208	0.176349	1
ENSG00000176973	FAM89B	protein_coding	175.777	-1.97488	1.43291	-1.37823	0.168132	1
ENSG00000092421	SEMA6A	protein_coding	221.991	-1.97311	1.4299	-1.37989	0.16762	1
ENSG00000105808	RASA4	protein_coding	625.936	-1.9723	1.42294	-1.38607	0.165725	1
ENSG00000228049	POLR2J2	protein_coding	99.349	-1.9722	1.44287	-1.36686	0.171669	1
ENSG00000151882	CCL28	protein_coding	36.3908	-1.97035	1.48328	-1.32837	0.184056	1
ENSG00000176108	CHMP6	protein_coding	76.0561	-1.96954	1.44976	-1.35853	0.174294	1
ENSG00000071073	MGAT4A	protein_coding	174.662	-1.96335	1.43156	-1.37148	0.170226	1
ENSG00000188933	USP32P1	transcribed_unprocessed_pseudogene	187.76	-1.96254	1.43052	-1.3719	0.170093	1
ENSG00000122515	ZMIZ2	protein_coding	424.264	-1.9597	1.42319	-1.37697	0.16852	1
ENSG00000100075	SLC25A1	protein_coding	98.6056	-1.95859	1.44132	-1.35889	0.174183	1
ENSG00000187678	SPRY4	protein_coding	101.88	-1.95837	1.44053	-1.35948	0.173995	1
ENSG00000105825	TFPI2	protein_coding	16.3723	-1.95174	1.55747	-1.25314	0.210154	1
ENSG00000124243	BCAS4	protein_coding	16.3723	-1.95174	1.55747	-1.25314	0.210154	1
ENSG00000179743	SPEN-AS1	lncRNA	16.3723	-1.95174	1.55747	-1.25314	0.210154	1
ENSG00000260280	SLX1B-SULT1A4	lncRNA	16.3723	-1.95174	1.55747	-1.25314	0.210154	1
ENSG00000261526		lncRNA	16.3723	-1.95174	1.55747	-1.25314	0.210154	1
ENSG00000007264	MATK	protein_coding	19.6468	-1.95174	1.53442	-1.27197	0.203384	1
ENSG00000186352	ANKRD37	protein_coding	19.6468	-1.95174	1.53442	-1.27197	0.203384	1
ENSG00000196839	ADA	protein_coding	19.6468	-1.95174	1.53442	-1.27197	0.203384	1
ENSG00000255874	PRECSIT	lncRNA	19.6468	-1.95174	1.53442	-1.27197	0.203384	1
ENSG00000184206	GOLGA6L4	protein_coding	22.9213	-1.95174	1.51785	-1.28586	0.198493	1
ENSG00000241370	RPP21	protein_coding	22.9213	-1.95174	1.51785	-1.28586	0.198493	1
ENSG00000083814	ZNF671	protein_coding	26.1957	-1.95173	1.50536	-1.29652	0.194796	1
ENSG00000265690		protein_coding	36.0191	-1.95173	1.4814	-1.3175	0.187672	1
ENSG00000013810	TACC3	protein_coding	58.9404	-1.95173	1.45636	-1.34014	0.180199	1
ENSG00000189077	TMEM120A	protein_coding	72.0382	-1.95173	1.44918	-1.34678	0.17805	1
ENSG00000103145	HCFC1R1	protein_coding	101.508	-1.95173	1.43977	-1.35558	0.175232	1
ENSG00000148356	LRSAM1	protein_coding	121.155	-1.95173	1.43604	-1.35911	0.174112	1
ENSG00000280138		TEC	472.939	-1.94461	1.42078	-1.36869	0.171096	1
ENSG00000124570	SERPINB6	protein_coding	354.315	-1.93843	1.42168	-1.36348	0.172732	1
ENSG00000129757	CDKN1C	protein_coding	100.765	-1.93838	1.43826	-1.34773	0.177747	1
ENSG00000106799	TGFBR1	protein_coding	347.766	-1.93819	1.42178	-1.36321	0.172815	1
ENSG00000117425	PTCH2	protein_coding	87.6671	-1.93639	1.44146	-1.34335	0.179158	1
ENSG00000283674		lncRNA	84.3927	-1.93579	1.44241	-1.34205	0.179579	1
ENSG00000116514	RNF19B	protein_coding	120.04	-1.93492	1.43411	-1.34922	0.177268	1
ENSG00000180884	ZNF792	protein_coding	38.9219	-1.93446	1.47428	-1.31214	0.189474	1
ENSG00000110446	SLC15A3	protein_coding	191.335	-1.93416	1.42678	-1.35561	0.175222	1
ENSG00000170456	DENND5B	protein_coding	184.786	-1.93354	1.42713	-1.35484	0.175468	1
ENSG00000110921	MVK	protein_coding	35.6474	-1.93288	1.4795	-1.30644	0.191402	1
ENSG00000163754	GYG1	protein_coding	210.61	-1.93258	1.42547	-1.35575	0.175177	1
ENSG00000164949	GEM	protein_coding	433.946	-1.9316	1.41964	-1.36063	0.173632	1
ENSG00000213638	ADAT3	protein_coding	32.3729	-1.93098	1.48575	-1.29966	0.193717	1
ENSG00000129538	RNASE1	protein_coding	453.221	-1.93097	1.41933	-1.36048	0.173678	1
ENSG00000171812	COL8A2	protein_coding	122.943	-1.92987	1.43302	-1.34672	0.178072	1
ENSG00000105443	CYTH2	protein_coding	119.668	-1.92928	1.43347	-1.34588	0.17834	1
ENSG00000021762	OSBPL5	protein_coding	206.964	-1.92901	1.42522	-1.35348	0.175902	1
ENSG00000079112	CDH17	protein_coding	54.9225	-1.92728	1.45606	-1.32363	0.185626	1
ENSG00000113555	PCDH12	protein_coding	51.648	-1.92574	1.45852	-1.32034	0.186723	1
ENSG00000115129	TP53I3	protein_coding	51.648	-1.92574	1.45852	-1.32034	0.186723	1
ENSG00000173221	GLRX	protein_coding	70.9231	-1.92335	1.44605	-1.33008	0.183493	1
ENSG00000059728	MXD1	protein_coding	138.572	-1.92268	1.42999	-1.34454	0.178773	1
ENSG00000171316	CHD7	protein_coding	183.671	-1.92251	1.42585	-1.34833	0.177553	1
ENSG00000232587	EEF1A1P3	processed_pseudogene	22.5496	-1.92199	1.51517	-1.2685	0.204621	1
ENSG00000175155	YPEL2	protein_coding	296.047	-1.92002	1.42073	-1.35143	0.176557	1
ENSG00000162645	GBP2	protein_coding	437.522	-1.91955	1.41813	-1.35358	0.17587	1
ENSG00000225614	ZNF469	protein_coding	273.126	-1.91738	1.42107	-1.34925	0.177256	1
ENSG00000260077		lncRNA	19.2751	-1.91697	1.53146	-1.25173	0.210668	1
ENSG00000134802	SLC43A3	protein_coding	166.927	-1.91561	1.42627	-1.3431	0.179241	1
ENSG00000115525	ST3GAL5	protein_coding	73.8259	-1.91544	1.44375	-1.32671	0.184606	1
ENSG00000114626	ABTB1	protein_coding	202.203	-1.91529	1.4238	-1.3452	0.178562	1
ENSG00000261115	TMEM178B	protein_coding	54.5508	-1.9149	1.45473	-1.31632	0.188065	1
ENSG00000157927	RADIL	protein_coding	35.2757	-1.91377	1.47758	-1.2952	0.195251	1
ENSG00000107262	BAG1	protein_coding	121.828	-1.91326	1.43112	-1.33689	0.181257	1
ENSG00000047579	DTNBP1	protein_coding	51.2763	-1.91256	1.45712	-1.31256	0.189331	1
ENSG00000198837	DENND4B	protein_coding	304.384	-1.91214	1.41955	-1.347	0.17798	1
ENSG00000240990	HOXA11-AS	lncRNA	67.277	-1.91193	1.44635	-1.3219	0.186202	1
ENSG00000109321	AREG	protein_coding	16.0006	-1.90992	1.55418	-1.22889	0.219112	1
ENSG00000237649	KIFC1	protein_coding	16.0006	-1.90992	1.55418	-1.22889	0.219112	1
ENSG00000104332	SFRP1	protein_coding	639.282	-1.90779	1.41502	-1.34824	0.177582	1
ENSG00000107404	DVL1	protein_coding	226.912	-1.90752	1.4216	-1.34182	0.179656	1
ENSG00000124785	NRN1	protein_coding	44.7274	-1.90688	1.46294	-1.30346	0.192418	1
ENSG00000196642	RABL6	protein_coding	357.819	-1.90688	1.41777	-1.34498	0.178632	1
ENSG00000119242	CCDC92	protein_coding	169.086	-1.9043	1.4247	-1.33663	0.181342	1
ENSG00000184307	ZDHHC23	protein_coding	41.453	-1.90337	1.46652	-1.29788	0.194328	1
ENSG00000172594	SMPDL3A	protein_coding	54.1791	-1.90241	1.4534	-1.30894	0.190556	1
ENSG00000069011	PITX1	protein_coding	146.537	-1.90159	1.42647	-1.33307	0.182508	1
ENSG00000165175	MID1IP1	protein_coding	159.263	-1.9014	1.42518	-1.33414	0.182157	1
ENSG00000197774	EME2	protein_coding	152.714	-1.89927	1.42554	-1.33231	0.182759	1
ENSG00000196535	MYO18A	protein_coding	426.141	-1.89847	1.41571	-1.341	0.179922	1
ENSG00000142409	ZNF787	protein_coding	85.8087	-1.89729	1.43709	-1.32023	0.186759	1
ENSG00000118407	FILIP1	protein_coding	171.617	-1.89729	1.42363	-1.33271	0.182628	1
ENSG00000257093	DENND11	protein_coding	305.056	-1.89704	1.4177	-1.33811	0.180861	1
ENSG00000184357	H1-5	protein_coding	47.6302	-1.8957	1.45835	-1.2999	0.193637	1
ENSG00000104731	KLHDC4	protein_coding	145.793	-1.89228	1.4254	-1.32754	0.18433	1
ENSG00000078053	AMPH	protein_coding	22.1779	-1.89161	1.51248	-1.25067	0.211053	1
ENSG00000158552	ZFAND2B	protein_coding	44.3557	-1.89161	1.46136	-1.29442	0.19552	1
ENSG00000140398	NEIL1	protein_coding	66.5336	-1.89161	1.44414	-1.30986	0.190245	1
ENSG00000115041	KCNIP3	protein_coding	31.6296	-1.88854	1.48161	-1.27466	0.20243	1
ENSG00000166900	STX3	protein_coding	113.792	-1.88734	1.42924	-1.32052	0.186661	1
ENSG00000235501	CNN3-DT	lncRNA	41.0813	-1.88688	1.46484	-1.28812	0.197705	1
ENSG00000196352	CD55	protein_coding	101.066	-1.88585	1.4316	-1.3173	0.187739	1
ENSG00000121104	FAM117A	protein_coding	119.969	-1.88514	1.42792	-1.32019	0.186771	1
ENSG00000163251	FZD5	protein_coding	479.506	-1.88371	1.41333	-1.33282	0.18259	1
ENSG00000184792	OSBP2	protein_coding	18.9034	-1.88135	1.52847	-1.23087	0.218373	1
ENSG00000229419	RALGAPA1P1	processed_pseudogene	18.9034	-1.88135	1.52847	-1.23087	0.218373	1
ENSG00000231346	LINC01160	lncRNA	18.9034	-1.88135	1.52847	-1.23087	0.218373	1
ENSG00000169783	LINGO1	protein_coding	28.3551	-1.88135	1.48889	-1.26359	0.206377	1
ENSG00000140511	HAPLN3	protein_coding	56.7102	-1.88135	1.44879	-1.29856	0.194095	1
ENSG00000111261	MANSC1	protein_coding	53.4357	-1.8771	1.45072	-1.29391	0.195697	1
ENSG00000159023	EPB41	protein_coding	279.533	-1.87566	1.4158	-1.32481	0.185235	1
ENSG00000175115	PACS1	protein_coding	467.824	-1.87503	1.4124	-1.32755	0.184326	1
ENSG00000197093	GAL3ST4	protein_coding	84.6936	-1.87331	1.43443	-1.30596	0.191567	1
ENSG00000184574	LPAR5	protein_coding	25.0806	-1.8723	1.49801	-1.24986	0.211351	1
ENSG00000254536		protein_coding	25.0806	-1.8723	1.49801	-1.24986	0.211351	1
ENSG00000260645		lncRNA	25.0806	-1.8723	1.49801	-1.24986	0.211351	1
ENSG00000069849	ATP1B3	protein_coding	100.323	-1.8723	1.43009	-1.30922	0.190459	1
ENSG00000213928	IRF9	protein_coding	200.645	-1.8723	1.41863	-1.31979	0.186904	1
ENSG00000248643	RBM14-RBM4	protein_coding	65.7902	-1.871	1.44191	-1.29759	0.194428	1
ENSG00000089639	GMIP	protein_coding	103.225	-1.86817	1.42893	-1.30739	0.19108	1
ENSG00000100448	CTSG	protein_coding	31.2579	-1.86685	1.47951	-1.2618	0.207021	1
ENSG00000176597	B3GNT5	protein_coding	46.8868	-1.86685	1.45535	-1.28275	0.19958	1
ENSG00000060656	PTPRU	protein_coding	115.58	-1.86566	1.42624	-1.30809	0.190841	1
ENSG00000162777	DENND2D	protein_coding	99.9508	-1.86548	1.42932	-1.30515	0.191842	1
ENSG00000130193	THEM6	protein_coding	59.2413	-1.86224	1.44463	-1.28908	0.197371	1
ENSG00000154845	PPP4R1	protein_coding	230.416	-1.85974	1.41562	-1.31372	0.188939	1
ENSG00000130779	CLIP1	protein_coding	516.427	-1.85813	1.4099	-1.31791	0.187534	1
ENSG00000167685	ZNF444	protein_coding	167.9	-1.8571	1.41901	-1.30873	0.190627	1
ENSG00000165959	CLMN	protein_coding	332.526	-1.85618	1.41213	-1.31445	0.188694	1
ENSG00000047597	XK	protein_coding	62.144	-1.85587	1.44202	-1.28699	0.198096	1
ENSG00000177575	CD163	protein_coding	226.77	-1.85542	1.41526	-1.31101	0.189854	1
ENSG00000204839	MROH6	protein_coding	40.3379	-1.85333	1.46144	-1.26816	0.204742	1
ENSG00000112511	PHF1	protein_coding	279.091	-1.8522	1.41297	-1.31085	0.189908	1
ENSG00000175611	ERCC6L2-AS1	lncRNA	52.6923	-1.85133	1.44801	-1.27854	0.201059	1
ENSG00000183955	KMT5A	protein_coding	111.562	-1.85097	1.42515	-1.29879	0.194015	1
ENSG00000124491	F13A1	protein_coding	483.311	-1.8505	1.40929	-1.31307	0.18916	1
ENSG00000222041	CYTOR	lncRNA	83.5785	-1.84892	1.43174	-1.29138	0.196572	1
ENSG00000278730		lncRNA	198.043	-1.84828	1.41586	-1.30541	0.191753	1
ENSG00000091428	RAPGEF4	protein_coding	18.5317	-1.84482	1.52547	-1.20934	0.226531	1
ENSG00000279030		TEC	18.5317	-1.84482	1.52547	-1.20934	0.226531	1
[truncated: 13,231 more rows]
